# Supplementary material for: (2Z)-2-{[N-(2-Formyl­phen­yl)-4-methyl­benzene­sulfonamido]­meth­yl}-3-(4-methyl­phen­yl)prop-2-ene­nitrile
Source: Acta Crystallogr Sect E Struct Rep Online. 2012 Mar 17;68(Pt 4):o1084. doi: 10.1107/S1600536812010628 (PMC3344039; doi:10.1107/S1600536812010628)
Supplement: Supplementary file 1 [file e-68-o1084-sup1.cif]

##############################################################################
#                                                                            #
# This CIF contains the data in a paper accepted for publication in          #
# Acta Crystallographica Section E. It conforms to the requirements of       #
# Notes for Authors for Acta Crystallographica Section E, and has been       #
# peer reviewed under the auspices of the IUCr Commission on Journals.       #
#                                                                            #
# Full details of the Crystallographic Information File format               #
# are given in the paper "The Crystallographic Information File (CIF):       #
# a New Standard Archive File for Crystallography" by S. R. Hall, F. H.      #
# Allen and I. D. Brown [Acta Cryst. (1991), A47, 655-685].                  #
#                                                                            #
# The current version of the core CIF dictionary is obtainable from          #
# ftp://ftp.iucr.org/pub/cif_core.dic.                                       #
#                                                                            #
# Software is freely available for graphical display of the structure(s)     #
# in this CIF. For information consult the CIF software page                 #
# http://www.iucr.org/resources/cif/software.                                #
#                                                                            #
# This file may be used for bona fide research purposes within the           #
# scientific community so long as proper attribution is given to the journal # 
# article from which it was obtained.                                        #
#                                                                            #
##############################################################################
data_global
_audit_creation_method     SHELXL-97
_journal_date_recd_electronic     2012-03-08
_journal_date_accepted     2012-03-10
_journal_name_full     'Acta Crystallographica, Section E'
_journal_year     2012
_journal_volume     68
_journal_issue      4
_journal_page_first     o1084
_journal_page_last     o1084
_journal_paper_category     QO
_journal_paper_doi     10.1107/S1600536812010628
_journal_coeditor_code     TK5066
_publ_contact_author_name     'S.Murugavel'
_publ_contact_author_address
;
  Department of  Physics
  Thanthai Periyar Government Institute of Technology
  Vellore 632 002
  India
;
_publ_contact_author_email     'smurugavel27@gmail.com'
_publ_contact_author_fax     '0416 091 2266652'
_publ_contact_author_phone     '091 9790084145'
_publ_section_title
;\
(2<i>Z</i>)-2-{[<i>N</i>-(2-Formylphenyl)-4-methylbenzenesulfonamido]methyl}-3-\
(4-methylphenyl)prop-2-enenitrile
;
loop_
    _publ_author_name
    _publ_author_footnote
    _publ_author_address
    'Kannan, D.' ?
;
Department of Organic Chemistry
University of Madras
Maraimalai Campus
Chennai 600 025
India
;
    'Bakthadoss, M.'
;
Additional correspondence author, e-mail: bhakthadoss@yahoo.com.
;
;
Department of Organic Chemistry
University of Madras
Maraimalai Campus
Chennai 600 025
India
;
    'Madhanraj, R.' ?
;
Department of Physics
Ranipettai Engineering College
Thenkadappathangal
Walaja 632 513
India
;
    'Murugavel, S.' ?
;
Department of Physics
Thanthai Periyar Government Institute of Technology
Vellore 632 002
India
;
data_I
_audit_creation_method     SHELXL-97
_chemical_name_systematic
;
(2<i>Z</i>)-2-{[<i>N</i>-(2-Formylphenyl)-4-methylbenzenesulfonamido]methyl}-
3-(4-methylphenyl)prop-2-enenitrile
;
_chemical_name_common     ?
_chemical_formula_moiety     'C25 H22 N2 O3 S'
_chemical_formula_sum     'C25 H22 N2 O3 S'
_chemical_formula_iupac     'C25 H22 N2 O3 S'
_chemical_formula_weight     430.51
_chemical_melting_point     ?
_symmetry_cell_setting     orthorhombic
_symmetry_space_group_name_H-M     'P 21 21 21'
_symmetry_space_group_name_Hall     'P 2ac 2ab'
loop_
    _symmetry_equiv_pos_as_xyz
    'x, y, z'
    '-x+1/2, -y, z+1/2'
    '-x, y+1/2, -z+1/2'
    'x+1/2, -y+1/2, -z'
_cell_length_a     8.9432(5)
_cell_length_b     10.3004(6)
_cell_length_c     24.9240(15)
_cell_angle_alpha     90.00
_cell_angle_beta     90.00
_cell_angle_gamma     90.00
_cell_volume     2296.0(2)
_cell_formula_units_Z     4
_cell_measurement_reflns_used     4690
_cell_measurement_theta_min     2.1
_cell_measurement_theta_max     26.4
_cell_measurement_temperature     293(2)
_exptl_crystal_description     'block'
_exptl_crystal_colour     'colourless'
_exptl_crystal_size_max     0.25
_exptl_crystal_size_mid     0.23
_exptl_crystal_size_min     0.17
_exptl_crystal_density_diffrn     1.245
_exptl_crystal_density_meas     ?
_exptl_crystal_density_method     'not measured'
_exptl_crystal_F_000     904
_exptl_absorpt_coefficient_mu     0.169
_exptl_absorpt_correction_type     multi-scan
_exptl_absorpt_process_details     '(SADABS; Sheldrick, 1996)'
_exptl_absorpt_correction_T_min     0.959
_exptl_absorpt_correction_T_max     0.972
_exptl_special_details     ?
_diffrn_ambient_temperature     293(2)
_diffrn_radiation_type     MoK\a
_diffrn_radiation_wavelength     0.71073
_diffrn_radiation_source     'fine-focus sealed tube'
_diffrn_radiation_monochromator     graphite
_diffrn_measurement_device_type     'Bruker APEXII CCD'
_diffrn_measurement_method     '\w scans'
_diffrn_detector_area_resol_mean     10.0
_diffrn_reflns_number     12317
_diffrn_reflns_av_R_equivalents     0.0235
_diffrn_reflns_av_sigmaI/netI     0.0337
_diffrn_reflns_theta_min     2.14
_diffrn_reflns_theta_max     26.38
_diffrn_reflns_theta_full     26.38
_diffrn_measured_fraction_theta_max     0.997
_diffrn_measured_fraction_theta_full     0.997
_diffrn_reflns_limit_h_min     -11
_diffrn_reflns_limit_h_max     8
_diffrn_reflns_limit_k_min     -12
_diffrn_reflns_limit_k_max     9
_diffrn_reflns_limit_l_min     -30
_diffrn_reflns_limit_l_max     31
_diffrn_standards_number     .
_diffrn_standards_interval_count     .
_diffrn_standards_interval_time     .
_diffrn_standards_decay_%     .
_refine_special_details
;
Refinement of <i>F</i>^2^ against ALL reflections. The weighted <i>R</i>-factor
<i>wR</i> and goodness of fit <i>S</i> are based on <i>F</i>^2^, conventional
<i>R</i>-factors <i>R</i> are based on <i>F</i>, with <i>F</i> set to zero for
negative <i>F</i>^2^. The threshold expression of <i>F</i>^2^ >
\s(<i>F</i>^2^) is used only for calculating <i>R</i>-factors(gt) <i>etc</i>.
and is not relevant to the choice of reflections for refinement.
<i>R</i>-factors based on <i>F</i>^2^ are statistically about twice as large
as those based on <i>F</i>, and <i>R</i>- factors based on ALL data will be
even larger.
;
_reflns_number_total     4663
_reflns_number_gt     3385
_reflns_threshold_expression     I>2\s(I)
_refine_ls_structure_factor_coef     Fsqd
_refine_ls_matrix_type     full
_refine_ls_R_factor_all     0.0669
_refine_ls_R_factor_gt     0.0431
_refine_ls_wR_factor_gt     0.1043
_refine_ls_wR_factor_ref     0.1174
_refine_ls_goodness_of_fit_ref     1.016
_refine_ls_restrained_S_all     1.016
_refine_ls_number_reflns     4663
_refine_ls_number_parameters     282
_refine_ls_number_restraints     0
_refine_ls_hydrogen_treatment     constr
_refine_ls_weighting_scheme     calc
_refine_ls_weighting_details
         'calc w=1/[\s^2^(Fo^2^)+(0.0650P)^2^+0.0718P] where P=(Fo^2^+2Fc^2^)/3'
_atom_sites_solution_hydrogens     geom
_atom_sites_solution_primary     direct
_atom_sites_solution_secondary     difmap
_refine_ls_shift/su_max     0.001
_refine_ls_shift/su_mean     0.000
_refine_diff_density_max     0.189
_refine_diff_density_min     -0.231
_refine_ls_extinction_method     none
_refine_ls_extinction_coef     ?
_refine_ls_abs_structure_details     'Flack (1983), 1990 Friedel pairs'
_refine_ls_abs_structure_Flack     0.19(9)
loop_
    _atom_type_symbol
    _atom_type_description
    _atom_type_scat_dispersion_real
    _atom_type_scat_dispersion_imag
    _atom_type_scat_source
    'C' 'C' 0.0033 0.0016
                         'International Tables Vol C Tables 4.2.6.8 and 6.1.1.4'
    'H' 'H' 0.0000 0.0000
                         'International Tables Vol C Tables 4.2.6.8 and 6.1.1.4'
    'N' 'N' 0.0061 0.0033
                         'International Tables Vol C Tables 4.2.6.8 and 6.1.1.4'
    'O' 'O' 0.0106 0.0060
                         'International Tables Vol C Tables 4.2.6.8 and 6.1.1.4'
    'S' 'S' 0.1246 0.1234
                         'International Tables Vol C Tables 4.2.6.8 and 6.1.1.4'
_computing_data_collection     'APEX2 (Bruker, 2004)'
_computing_cell_refinement     'APEX2 and SAINT (Bruker, 2004)'
_computing_data_reduction     'SAINT and XPREP (Bruker, 2004)'
_computing_structure_solution     'SHELXS97 (Sheldrick, 2008)'
_computing_structure_refinement     'SHELXL97 (Sheldrick, 2008)'
_computing_molecular_graphics     'ORTEP-3 (Farrugia (1997)'
_computing_publication_material
                          'SHELXL97 (Sheldrick, 2008) and  PLATON  (Spek, 2009)'
loop_
    _atom_site_type_symbol
    _atom_site_label
    _atom_site_fract_x
    _atom_site_fract_y
    _atom_site_fract_z
    _atom_site_U_iso_or_equiv
    _atom_site_adp_type
    _atom_site_calc_flag
    _atom_site_refinement_flags
    _atom_site_occupancy
    _atom_site_symmetry_multiplicity
    _atom_site_disorder_assembly
    _atom_site_disorder_group
    O O1 0.3120(4) 0.8483(4) 0.6292(2) 0.228(2) Uani d . 1 1 . .
    C C14 0.2953(8) 0.3803(7) 0.98250(18) 0.198(3) Uani d . 1 1 . .
    H H14A 0.3992 0.3571 0.9812 0.297 Uiso calc R 1 1 . .
    H H14B 0.2363 0.3039 0.9886 0.297 Uiso calc R 1 1 . .
    H H14C 0.2791 0.4411 1.0111 0.297 Uiso calc R 1 1 . .
    S S1 0.12098(6) 0.62642(6) 0.77099(3) 0.0654(2) Uani d . 1 1 . .
    C C16 0.1285(2) 0.3775(2) 0.65770(8) 0.0549(5) Uani d . 1 1 . .
    O O3 -0.03436(17) 0.60536(19) 0.76309(8) 0.0833(5) Uani d . 1 1 . .
    C C17 0.1732(3) 0.2664(2) 0.63569(9) 0.0576(6) Uani d . 1 1 . .
    H H17 0.2346 0.2163 0.6576 0.069 Uiso calc R 1 1 . .
    O O2 0.1799(2) 0.75371(16) 0.76813(9) 0.0884(6) Uani d . 1 1 . .
    N N1 0.20652(19) 0.54286(17) 0.72366(8) 0.0561(5) Uani d . 1 1 . .
    C C24 0.0421(3) 0.4723(3) 0.62915(11) 0.0734(7) Uani d . 1 1 . .
    C C2 0.4743(3) 0.4998(2) 0.73721(10) 0.0672(7) Uani d . 1 1 . .
    H H2 0.4505 0.4303 0.7594 0.081 Uiso calc R 1 1 . .
    C C1 0.3624(2) 0.5716(2) 0.71374(8) 0.0504(5) Uani d . 1 1 . .
    C C3 0.6222(3) 0.5311(3) 0.72779(13) 0.0800(8) Uani d . 1 1 . .
    H H3 0.6976 0.4824 0.7438 0.096 Uiso calc R 1 1 . .
    C C6 0.3987(3) 0.6749(2) 0.68055(10) 0.0597(6) Uani d . 1 1 . .
    C C18 0.1425(3) 0.2092(2) 0.58296(9) 0.0595(6) Uani d . 1 1 . .
    C C4 0.6589(3) 0.6330(3) 0.69519(11) 0.0744(7) Uani d . 1 1 . .
    H H4 0.7587 0.6534 0.6889 0.089 Uiso calc R 1 1 . .
    C C15 0.1553(3) 0.4077(2) 0.71546(9) 0.0628(6) Uani d . 1 1 . .
    H H15A 0.0636 0.3940 0.7354 0.075 Uiso calc R 1 1 . .
    H H15B 0.2301 0.3486 0.7295 0.075 Uiso calc R 1 1 . .
    C C23 0.2278(3) 0.1035(3) 0.56710(12) 0.0763(7) Uani d . 1 1 . .
    H H23 0.3009 0.0713 0.5901 0.092 Uiso calc R 1 1 . .
    C C5 0.5495(3) 0.7035(3) 0.67231(10) 0.0683(7) Uani d . 1 1 . .
    H H5 0.5751 0.7732 0.6504 0.082 Uiso calc R 1 1 . .
    C C20 0.0073(5) 0.1869(3) 0.50109(13) 0.1054(11) Uani d . 1 1 . .
    H H20 -0.0705 0.2145 0.4791 0.126 Uiso calc R 1 1 . .
    N N2 -0.0240(4) 0.5520(3) 0.60771(12) 0.1084(9) Uani d . 1 1 . .
    C C8 0.1702(3) 0.5580(3) 0.83244(10) 0.0652(7) Uani d . 1 1 . .
    C C10 0.1288(5) 0.4016(4) 0.90171(14) 0.1050(10) Uani d . 1 1 . .
    H H10 0.0720 0.3334 0.9152 0.126 Uiso calc R 1 1 . .
    C C13 0.2949(3) 0.6014(4) 0.85973(15) 0.1027(11) Uani d . 1 1 . .
    H H13 0.3527 0.6688 0.8461 0.123 Uiso calc R 1 1 . .
    C C22 0.2061(4) 0.0452(3) 0.51797(14) 0.0961(10) Uani d . 1 1 . .
    H H22 0.2673 -0.0235 0.5077 0.115 Uiso calc R 1 1 . .
    C C19 0.0291(4) 0.2479(3) 0.54918(12) 0.0904(9) Uani d . 1 1 . .
    H H19 -0.0332 0.3160 0.5592 0.109 Uiso calc R 1 1 . .
    C C25 0.0719(6) 0.0218(5) 0.43028(15) 0.1551(19) Uani d . 1 1 . .
    H H25A 0.0117 0.0767 0.4079 0.233 Uiso calc R 1 1 . .
    H H25B 0.0219 -0.0597 0.4355 0.233 Uiso calc R 1 1 . .
    H H25C 0.1668 0.0071 0.4133 0.233 Uiso calc R 1 1 . .
    C C7 0.2845(4) 0.7516(3) 0.65304(15) 0.1055(12) Uani d . 1 1 . .
    H H7 0.1859 0.7232 0.6543 0.127 Uiso calc R 1 1 . .
    C C21 0.0960(5) 0.0869(3) 0.48418(12) 0.0964(10) Uani d . 1 1 . .
    C C9 0.0865(3) 0.4586(3) 0.85373(12) 0.0816(8) Uani d . 1 1 . .
    H H9 0.0014 0.4297 0.8359 0.098 Uiso calc R 1 1 . .
    C C11 0.2499(5) 0.4419(5) 0.92945(15) 0.1210(14) Uani d . 1 1 . .
    C C12 0.3324(4) 0.5417(6) 0.90856(18) 0.1314(17) Uani d . 1 1 . .
    H H12 0.4158 0.5709 0.9273 0.158 Uiso calc R 1 1 . .
loop_
    _atom_site_aniso_label
    _atom_site_aniso_U_11
    _atom_site_aniso_U_22
    _atom_site_aniso_U_33
    _atom_site_aniso_U_12
    _atom_site_aniso_U_13
    _atom_site_aniso_U_23
    O1 0.130(2) 0.192(3) 0.363(5) -0.020(2) -0.038(3) 0.212(4)
    C14 0.248(7) 0.247(6) 0.100(3) 0.073(6) -0.044(4) 0.005(4)
    S1 0.0426(3) 0.0560(3) 0.0975(5) 0.0013(3) 0.0086(3) -0.0120(3)
    C16 0.0484(11) 0.0527(12) 0.0636(13) -0.0027(12) 0.0040(11) 0.0009(11)
    O3 0.0409(9) 0.0969(13) 0.1122(14) 0.0073(9) -0.0007(9) -0.0069(12)
    C17 0.0535(13) 0.0545(14) 0.0647(14) -0.0001(11) 0.0035(10) 0.0060(12)
    O2 0.0722(11) 0.0487(9) 0.1445(16) 0.0002(8) 0.0266(11) -0.0155(12)
    N1 0.0475(10) 0.0491(10) 0.0718(12) -0.0060(8) 0.0032(9) -0.0044(10)
    C24 0.0756(17) 0.0689(18) 0.0757(16) 0.0102(15) 0.0020(14) -0.0112(15)
    C2 0.0635(15) 0.0590(14) 0.0792(16) 0.0129(11) -0.0054(13) 0.0094(13)
    C1 0.0453(11) 0.0465(11) 0.0595(12) 0.0036(9) 0.0008(10) -0.0049(10)
    C3 0.0534(14) 0.0804(17) 0.106(2) 0.0212(14) -0.0092(16) -0.0056(17)
    C6 0.0544(14) 0.0539(13) 0.0707(15) -0.0020(10) -0.0005(12) 0.0046(12)
    C18 0.0648(15) 0.0526(14) 0.0611(14) 0.0018(12) 0.0069(12) 0.0049(11)
    C4 0.0455(14) 0.0896(19) 0.0881(18) -0.0005(14) 0.0097(13) -0.0230(17)
    C15 0.0679(15) 0.0540(13) 0.0666(14) -0.0154(11) 0.0049(12) -0.0052(12)
    C23 0.0712(17) 0.0681(17) 0.0895(19) 0.0102(14) -0.0001(14) -0.0087(16)
    C5 0.0649(17) 0.0665(16) 0.0736(16) -0.0135(13) 0.0092(13) -0.0028(13)
    C20 0.141(3) 0.091(2) 0.085(2) 0.021(2) -0.032(2) -0.0105(19)
    N2 0.127(2) 0.0856(18) 0.112(2) 0.0383(18) -0.0249(18) -0.0046(16)
    C8 0.0452(12) 0.0717(17) 0.0787(16) 0.0009(12) 0.0043(11) -0.0293(14)
    C10 0.134(3) 0.097(3) 0.084(2) -0.001(3) 0.008(2) -0.0085(19)
    C13 0.0679(18) 0.142(3) 0.098(2) -0.026(2) 0.0056(17) -0.043(2)
    C22 0.108(2) 0.082(2) 0.099(2) 0.0099(19) 0.018(2) -0.0267(19)
    C19 0.110(2) 0.0745(19) 0.086(2) 0.0275(18) -0.0280(17) -0.0168(16)
    C25 0.223(5) 0.151(4) 0.092(2) -0.003(4) -0.014(3) -0.053(3)
    C7 0.082(2) 0.084(2) 0.150(3) -0.0029(17) -0.018(2) 0.056(2)
    C21 0.132(3) 0.086(2) 0.0709(18) -0.006(2) 0.005(2) -0.0170(17)
    C9 0.079(2) 0.084(2) 0.0825(19) -0.0122(16) 0.0012(14) -0.0170(17)
    C11 0.119(3) 0.159(4) 0.085(3) 0.027(3) -0.001(2) -0.029(3)
    C12 0.085(3) 0.216(5) 0.093(3) -0.002(3) -0.021(2) -0.056(3)
_geom_special_details
;
All e.s.d.'s (except the e.s.d. in the dihedral angle between two l.s. planes)
are estimated using the full covariance matrix. The cell e.s.d.'s are taken
into account individually in the estimation of e.s.d.'s in distances, angles
and torsion angles; correlations between e.s.d.'s in cell parameters are only
used when they are defined by crystal symmetry. An approximate (isotropic)
treatment of cell e.s.d.'s is used for estimating e.s.d.'s involving l.s.
planes.
;
loop_
    _geom_bond_atom_site_label_1
    _geom_bond_atom_site_label_2
    _geom_bond_site_symmetry_2
    _geom_bond_distance
    _geom_bond_publ_flag
    O1 C7 . 1.185(4) ?
    C14 C11 . 1.522(6) ?
    C14 H14A . 0.9600 ?
    C14 H14B . 0.9600 ?
    C14 H14C . 0.9600 ?
    S1 O2 . 1.4148(18) ?
    S1 O3 . 1.4198(17) ?
    S1 N1 . 1.649(2) ?
    S1 C8 . 1.742(3) ?
    C16 C17 . 1.331(3) ?
    C16 C24 . 1.434(4) ?
    C16 C15 . 1.492(3) ?
    C17 C18 . 1.466(3) ?
    C17 H17 . 0.9300 ?
    N1 C1 . 1.447(3) ?
    N1 C15 . 1.479(3) ?
    C24 N2 . 1.145(3) ?
    C2 C1 . 1.375(3) ?
    C2 C3 . 1.381(4) ?
    C2 H2 . 0.9300 ?
    C1 C6 . 1.386(3) ?
    C3 C4 . 1.367(4) ?
    C3 H3 . 0.9300 ?
    C6 C5 . 1.396(4) ?
    C6 C7 . 1.462(4) ?
    C18 C19 . 1.377(4) ?
    C18 C23 . 1.388(3) ?
    C4 C5 . 1.345(4) ?
    C4 H4 . 0.9300 ?
    C15 H15A . 0.9700 ?
    C15 H15B . 0.9700 ?
    C23 C22 . 1.378(4) ?
    C23 H23 . 0.9300 ?
    C5 H5 . 0.9300 ?
    C20 C21 . 1.367(5) ?
    C20 C19 . 1.367(4) ?
    C20 H20 . 0.9300 ?
    C8 C9 . 1.375(4) ?
    C8 C13 . 1.381(4) ?
    C10 C11 . 1.351(5) ?
    C10 C9 . 1.385(5) ?
    C10 H10 . 0.9300 ?
    C13 C12 . 1.404(6) ?
    C13 H13 . 0.9300 ?
    C22 C21 . 1.365(5) ?
    C22 H22 . 0.9300 ?
    C19 H19 . 0.9300 ?
    C25 C21 . 1.517(5) ?
    C25 H25A . 0.9600 ?
    C25 H25B . 0.9600 ?
    C25 H25C . 0.9600 ?
    C7 H7 . 0.9300 ?
    C9 H9 . 0.9300 ?
    C11 C12 . 1.368(6) ?
    C12 H12 . 0.9300 ?
loop_
    _geom_angle_atom_site_label_1
    _geom_angle_atom_site_label_2
    _geom_angle_atom_site_label_3
    _geom_angle_site_symmetry_1
    _geom_angle_site_symmetry_3
    _geom_angle
    _geom_angle_publ_flag
    C11 C14 H14A . . 109.5 ?
    C11 C14 H14B . . 109.5 ?
    H14A C14 H14B . . 109.5 ?
    C11 C14 H14C . . 109.5 ?
    H14A C14 H14C . . 109.5 ?
    H14B C14 H14C . . 109.5 ?
    O2 S1 O3 . . 119.94(12) ?
    O2 S1 N1 . . 105.95(11) ?
    O3 S1 N1 . . 105.96(11) ?
    O2 S1 C8 . . 108.98(13) ?
    O3 S1 C8 . . 107.90(12) ?
    N1 S1 C8 . . 107.49(10) ?
    C17 C16 C24 . . 122.9(2) ?
    C17 C16 C15 . . 121.9(2) ?
    C24 C16 C15 . . 115.0(2) ?
    C16 C17 C18 . . 131.2(2) ?
    C16 C17 H17 . . 114.4 ?
    C18 C17 H17 . . 114.4 ?
    C1 N1 C15 . . 117.84(18) ?
    C1 N1 S1 . . 117.57(14) ?
    C15 N1 S1 . . 116.52(15) ?
    N2 C24 C16 . . 177.1(3) ?
    C1 C2 C3 . . 119.9(2) ?
    C1 C2 H2 . . 120.0 ?
    C3 C2 H2 . . 120.0 ?
    C2 C1 C6 . . 119.7(2) ?
    C2 C1 N1 . . 121.3(2) ?
    C6 C1 N1 . . 118.99(19) ?
    C4 C3 C2 . . 120.7(2) ?
    C4 C3 H3 . . 119.7 ?
    C2 C3 H3 . . 119.7 ?
    C1 C6 C5 . . 118.4(2) ?
    C1 C6 C7 . . 122.1(2) ?
    C5 C6 C7 . . 119.5(3) ?
    C19 C18 C23 . . 117.2(2) ?
    C19 C18 C17 . . 124.8(2) ?
    C23 C18 C17 . . 117.9(2) ?
    C5 C4 C3 . . 119.5(2) ?
    C5 C4 H4 . . 120.3 ?
    C3 C4 H4 . . 120.3 ?
    N1 C15 C16 . . 112.3(2) ?
    N1 C15 H15A . . 109.1 ?
    C16 C15 H15A . . 109.1 ?
    N1 C15 H15B . . 109.1 ?
    C16 C15 H15B . . 109.1 ?
    H15A C15 H15B . . 107.9 ?
    C22 C23 C18 . . 121.2(3) ?
    C22 C23 H23 . . 119.4 ?
    C18 C23 H23 . . 119.4 ?
    C4 C5 C6 . . 121.7(3) ?
    C4 C5 H5 . . 119.1 ?
    C6 C5 H5 . . 119.1 ?
    C21 C20 C19 . . 122.3(3) ?
    C21 C20 H20 . . 118.9 ?
    C19 C20 H20 . . 118.9 ?
    C9 C8 C13 . . 119.4(3) ?
    C9 C8 S1 . . 120.2(2) ?
    C13 C8 S1 . . 120.4(3) ?
    C11 C10 C9 . . 122.0(4) ?
    C11 C10 H10 . . 119.0 ?
    C9 C10 H10 . . 119.0 ?
    C8 C13 C12 . . 118.5(4) ?
    C8 C13 H13 . . 120.7 ?
    C12 C13 H13 . . 120.7 ?
    C21 C22 C23 . . 120.8(3) ?
    C21 C22 H22 . . 119.6 ?
    C23 C22 H22 . . 119.6 ?
    C20 C19 C18 . . 120.5(3) ?
    C20 C19 H19 . . 119.7 ?
    C18 C19 H19 . . 119.7 ?
    C21 C25 H25A . . 109.5 ?
    C21 C25 H25B . . 109.5 ?
    H25A C25 H25B . . 109.5 ?
    C21 C25 H25C . . 109.5 ?
    H25A C25 H25C . . 109.5 ?
    H25B C25 H25C . . 109.5 ?
    O1 C7 C6 . . 123.0(3) ?
    O1 C7 H7 . . 118.5 ?
    C6 C7 H7 . . 118.5 ?
    C22 C21 C20 . . 117.8(3) ?
    C22 C21 C25 . . 120.6(4) ?
    C20 C21 C25 . . 121.6(4) ?
    C8 C9 C10 . . 120.0(3) ?
    C8 C9 H9 . . 120.0 ?
    C10 C9 H9 . . 120.0 ?
    C10 C11 C12 . . 118.0(4) ?
    C10 C11 C14 . . 122.0(5) ?
    C12 C11 C14 . . 120.0(5) ?
    C11 C12 C13 . . 122.0(4) ?
    C11 C12 H12 . . 119.0 ?
    C13 C12 H12 . . 119.0 ?
loop_
    _geom_torsion_atom_site_label_1
    _geom_torsion_atom_site_label_2
    _geom_torsion_atom_site_label_3
    _geom_torsion_atom_site_label_4
    _geom_torsion_site_symmetry_1
    _geom_torsion_site_symmetry_2
    _geom_torsion_site_symmetry_3
    _geom_torsion_site_symmetry_4
    _geom_torsion
    _geom_torsion_publ_flag
    C24 C16 C17 C18 . . . . -4.5(4) ?
    C15 C16 C17 C18 . . . . 170.8(2) ?
    O2 S1 N1 C1 . . . . 36.60(19) ?
    O3 S1 N1 C1 . . . . 165.03(17) ?
    C8 S1 N1 C1 . . . . -79.81(18) ?
    O2 S1 N1 C15 . . . . -175.28(18) ?
    O3 S1 N1 C15 . . . . -46.8(2) ?
    C8 S1 N1 C15 . . . . 68.32(19) ?
    C17 C16 C24 N2 . . . . -151(6) ?
    C15 C16 C24 N2 . . . . 33(7) ?
    C3 C2 C1 C6 . . . . 0.2(4) ?
    C3 C2 C1 N1 . . . . -178.8(2) ?
    C15 N1 C1 C2 . . . . -52.1(3) ?
    S1 N1 C1 C2 . . . . 95.6(2) ?
    C15 N1 C1 C6 . . . . 128.9(2) ?
    S1 N1 C1 C6 . . . . -83.4(2) ?
    C1 C2 C3 C4 . . . . -0.1(4) ?
    C2 C1 C6 C5 . . . . -0.5(3) ?
    N1 C1 C6 C5 . . . . 178.5(2) ?
    C2 C1 C6 C7 . . . . 177.8(3) ?
    N1 C1 C6 C7 . . . . -3.3(4) ?
    C16 C17 C18 C19 . . . . -16.3(4) ?
    C16 C17 C18 C23 . . . . 167.7(2) ?
    C2 C3 C4 C5 . . . . 0.3(4) ?
    C1 N1 C15 C16 . . . . -79.8(3) ?
    S1 N1 C15 C16 . . . . 132.11(18) ?
    C17 C16 C15 N1 . . . . 136.8(2) ?
    C24 C16 C15 N1 . . . . -47.5(3) ?
    C19 C18 C23 C22 . . . . 4.2(4) ?
    C17 C18 C23 C22 . . . . -179.5(3) ?
    C3 C4 C5 C6 . . . . -0.6(4) ?
    C1 C6 C5 C4 . . . . 0.7(4) ?
    C7 C6 C5 C4 . . . . -177.6(3) ?
    O2 S1 C8 C9 . . . . 156.4(2) ?
    O3 S1 C8 C9 . . . . 24.6(2) ?
    N1 S1 C8 C9 . . . . -89.2(2) ?
    O2 S1 C8 C13 . . . . -24.7(3) ?
    O3 S1 C8 C13 . . . . -156.5(2) ?
    N1 S1 C8 C13 . . . . 89.7(2) ?
    C9 C8 C13 C12 . . . . 0.3(5) ?
    S1 C8 C13 C12 . . . . -178.7(3) ?
    C18 C23 C22 C21 . . . . -2.5(5) ?
    C21 C20 C19 C18 . . . . -0.5(6) ?
    C23 C18 C19 C20 . . . . -2.7(5) ?
    C17 C18 C19 C20 . . . . -178.7(3) ?
    C1 C6 C7 O1 . . . . 171.7(4) ?
    C5 C6 C7 O1 . . . . -10.1(6) ?
    C23 C22 C21 C20 . . . . -0.8(5) ?
    C23 C22 C21 C25 . . . . -179.6(4) ?
    C19 C20 C21 C22 . . . . 2.3(6) ?
    C19 C20 C21 C25 . . . . -179.0(4) ?
    C13 C8 C9 C10 . . . . -1.0(4) ?
    S1 C8 C9 C10 . . . . 177.9(2) ?
    C11 C10 C9 C8 . . . . 1.2(5) ?
    C9 C10 C11 C12 . . . . -0.5(6) ?
    C9 C10 C11 C14 . . . . 179.3(4) ?
    C10 C11 C12 C13 . . . . -0.3(6) ?
    C14 C11 C12 C13 . . . . 179.9(4) ?
    C8 C13 C12 C11 . . . . 0.4(6) ?
loop_
    _geom_hbond_atom_site_label_D
    _geom_hbond_atom_site_label_H
    _geom_hbond_atom_site_label_A
    _geom_hbond_site_symmetry_A
    _geom_hbond_distance_DH
    _geom_hbond_distance_HA
    _geom_hbond_distance_DA
    _geom_hbond_angle_DHA
    C15 H15A O3 1 0.97 2.45 2.904(3) 109
    C23 H23 O1 1_545 0.93 2.50 3.142(4) 127
_iucr_refine_instructions_details
;
TITL SM20 in P2(1)2(1)2(1)
CELL  0.71073   8.9432  10.3004  24.9240   90.000   90.000   90.000
ZERR     4.00   0.0005   0.0006   0.0015    0.000    0.000    0.000
LATT  -1
SYMM  1/2 - X, - Y, 1/2 + Z
SYMM  - X, 1/2 + Y, 1/2 - Z
SYMM  1/2 + X, 1/2 - Y, - Z
SFAC  C    H    N    O    S
UNIT  100  88   8    12   4
MERG   2
OMIT     0   0   2
FMAP   2
PLAN   20
ACTA
CONF
BOND $H
BOND
EQIV $1 X, -1+Y, Z
HTAB C23 O1_$1
L.S.   4
WGHT    0.065000    0.071800
FVAR       0.87687
O1    4    0.311954    0.848267    0.629210    11.00000    0.12959    0.19181 =
         0.36254    0.21233   -0.03796   -0.01958
C14   1    0.295331    0.380303    0.982500    11.00000    0.24789    0.24718 =
         0.09953    0.00473   -0.04355    0.07296
AFIX 137
H14A  2    0.399227    0.357075    0.981220    11.00000   -1.50000
H14B  2    0.236285    0.303891    0.988619    11.00000   -1.50000
H14C  2    0.279120    0.441060    1.011123    11.00000   -1.50000
AFIX   0
MOLE    1
S1    5    0.120984    0.626425    0.770995    11.00000    0.04263    0.05602 =
         0.09752   -0.01197    0.00858    0.00127
C16   1    0.128471    0.377504    0.657702    11.00000    0.04839    0.05270 =
         0.06358    0.00086    0.00400   -0.00268
O3    4   -0.034355    0.605362    0.763090    11.00000    0.04090    0.09690 =
         0.11223   -0.00688   -0.00066    0.00730
C17   1    0.173176    0.266364    0.635687    11.00000    0.05345    0.05452 =
         0.06472    0.00599    0.00352   -0.00007
AFIX  43
H17   2    0.234563    0.216251    0.657554    11.00000   -1.20000
AFIX   0
O2    4    0.179911    0.753710    0.768132    11.00000    0.07216    0.04868 =
         0.14447   -0.01547    0.02664    0.00025
N1    3    0.206521    0.542861    0.723658    11.00000    0.04755    0.04907 =
         0.07176   -0.00442    0.00318   -0.00596
C24   1    0.042140    0.472339    0.629154    11.00000    0.07559    0.06889 =
         0.07571   -0.01115    0.00199    0.01020
C2    1    0.474319    0.499812    0.737208    11.00000    0.06349    0.05895 =
         0.07924    0.00943   -0.00541    0.01286
AFIX  43
H2    2    0.450478    0.430255    0.759406    11.00000   -1.20000
AFIX   0
C1    1    0.362430    0.571572    0.713737    11.00000    0.04533    0.04646 =
         0.05946   -0.00487    0.00076    0.00358
C3    1    0.622195    0.531126    0.727788    11.00000    0.05336    0.08036 =
         0.10617   -0.00564   -0.00919    0.02123
AFIX  43
H3    2    0.697551    0.482408    0.743782    11.00000   -1.20000
AFIX   0
C6    1    0.398735    0.674904    0.680554    11.00000    0.05436    0.05390 =
         0.07073    0.00457   -0.00050   -0.00204
C18   1    0.142470    0.209224    0.582964    11.00000    0.06483    0.05263 =
         0.06113    0.00487    0.00694    0.00177
C4    1    0.658900    0.633000    0.695193    11.00000    0.04554    0.08960 =
         0.08806   -0.02301    0.00973   -0.00048
AFIX  43
H4    2    0.758671    0.653380    0.688890    11.00000   -1.20000
AFIX   0
C15   1    0.155340    0.407749    0.715457    11.00000    0.06786    0.05396 =
         0.06659   -0.00516    0.00487   -0.01539
AFIX  23
H15A  2    0.063565    0.394043    0.735411    11.00000   -1.20000
H15B  2    0.230101    0.348588    0.729501    11.00000   -1.20000
AFIX   0
C23   1    0.227790    0.103467    0.567102    11.00000    0.07123    0.06811 =
         0.08948   -0.00874   -0.00005    0.01021
AFIX  43
H23   2    0.300939    0.071341    0.590061    11.00000   -1.20000
AFIX   0
C5    1    0.549526    0.703541    0.672306    11.00000    0.06493    0.06648 =
         0.07356   -0.00279    0.00918   -0.01354
AFIX  43
H5    2    0.575073    0.773212    0.650414    11.00000   -1.20000
AFIX   0
C20   1    0.007302    0.186927    0.501090    11.00000    0.14086    0.09081 =
         0.08452   -0.01052   -0.03227    0.02145
AFIX  43
H20   2   -0.070540    0.214464    0.479121    11.00000   -1.20000
AFIX   0
N2    3   -0.024039    0.552048    0.607714    11.00000    0.12739    0.08562 =
         0.11217   -0.00464   -0.02490    0.03825
C8    1    0.170196    0.557978    0.832438    11.00000    0.04516    0.07173 =
         0.07874   -0.02928    0.00426    0.00091
C10   1    0.128777    0.401595    0.901706    11.00000    0.13416    0.09671 =
         0.08418   -0.00850    0.00755   -0.00125
AFIX  43
H10   2    0.072015    0.333407    0.915246    11.00000   -1.20000
AFIX   0
C13   1    0.294874    0.601444    0.859727    11.00000    0.06789    0.14203 =
         0.09821   -0.04276    0.00560   -0.02641
AFIX  43
H13   2    0.352744    0.668787    0.846069    11.00000   -1.20000
AFIX   0
C22   1    0.206124    0.045183    0.517965    11.00000    0.10783    0.08153 =
         0.09887   -0.02670    0.01789    0.00990
AFIX  43
H22   2    0.267290   -0.023458    0.507676    11.00000   -1.20000
AFIX   0
C19   1    0.029065    0.247886    0.549181    11.00000    0.11044    0.07452 =
         0.08630   -0.01685   -0.02797    0.02753
AFIX  43
H19   2   -0.033232    0.316025    0.559164    11.00000   -1.20000
AFIX   0
C25   1    0.071885    0.021780    0.430284    11.00000    0.22299    0.15085 =
         0.09150   -0.05319   -0.01430   -0.00262
AFIX 137
H25A  2    0.011670    0.076741    0.407905    11.00000   -1.50000
H25B  2    0.021932   -0.059746    0.435491    11.00000   -1.50000
H25C  2    0.166806    0.007119    0.413349    11.00000   -1.50000
AFIX   0
C7    1    0.284520    0.751610    0.653036    11.00000    0.08248    0.08428 =
         0.14964    0.05585   -0.01784   -0.00287
AFIX  43
H7    2    0.185857    0.723245    0.654290    11.00000   -1.20000
AFIX   0
C21   1    0.095979    0.086925    0.484181    11.00000    0.13249    0.08583 =
         0.07095   -0.01695    0.00530   -0.00599
C9    1    0.086465    0.458609    0.853725    11.00000    0.07876    0.08360 =
         0.08253   -0.01695    0.00117   -0.01220
AFIX  43
H9    2    0.001399    0.429666    0.835905    11.00000   -1.20000
AFIX   0
C11   1    0.249929    0.441949    0.929449    11.00000    0.11917    0.15922 =
         0.08471   -0.02901   -0.00095    0.02672
C12   1    0.332385    0.541735    0.908561    11.00000    0.08510    0.21618 =
         0.09289   -0.05554   -0.02145   -0.00198
AFIX  43
H12   2    0.415837    0.570927    0.927272    11.00000   -1.20000
HKLF    4
REM  SM20 in P2(1)2(1)2(1)
REM R1 =  0.0431 for   3385 Fo > 4sig(Fo)  and  0.0669 for all   4663 data
REM    282 parameters refined using      0 restraints
END
WGHT      0.0627      0.0638
REM Highest difference peak  0.189,  deepest hole -0.231,  1-sigma level  0.029
Q1    1   0.3135  0.8732  0.6552  11.00000  0.05    0.19
Q2    1   0.1839  0.5764  0.7453  11.00000  0.05    0.14
Q3    1   0.2699  0.7632  0.7779  11.00000  0.05    0.14
Q4    1   0.3463  0.8364  0.6018  11.00000  0.05    0.14
Q5    1   0.3581  0.8065  0.6065  11.00000  0.05    0.14
Q6    1   0.1348  0.0970  0.4002  11.00000  0.05    0.13
Q7    1   0.2715  0.5449  0.7207  11.00000  0.05    0.12
Q8    1   0.0753  0.5621  0.5984  11.00000  0.05    0.12
Q9    1   0.0197  0.6574  0.7796  11.00000  0.05    0.12
Q10   1   0.5680  0.4634  0.7252  11.00000  0.05    0.12
Q11   1   0.3767  0.6458  0.6951  11.00000  0.05    0.11
Q12   1   0.0605  0.4334  0.7157  11.00000  0.05    0.10
Q13   1   0.3481  0.3186  0.9894  11.00000  0.05    0.10
Q14   1   0.3320  0.6856  0.6600  11.00000  0.05    0.10
Q15   1   0.2853  0.7829  0.6624  11.00000  0.05    0.10
Q16   1   0.2008  0.7807  0.7328  11.00000  0.05    0.10
Q17   1   0.1345  0.2630  0.5484  11.00000  0.05    0.09
Q18   1   0.4753  0.7189  0.6992  11.00000  0.05    0.09
Q19   1   0.1725  0.3409  0.8172  11.00000  0.05    0.09
Q20   1  -0.0466  0.4845  0.7762  11.00000  0.05    0.09
;
