# Supplementary material for: (2Z)-2-{[N-(2-Formyl­phen­yl)-4-methyl­benzene­sulfonamido]­meth­yl}-3-(4-methyl­phen­yl)prop-2-ene­nitrile
Source: Acta Crystallogr Sect E Struct Rep Online. 2012 Mar 17;68(Pt 4):o1084. doi: 10.1107/S1600536812010628 (PMC3344039; doi:10.1107/S1600536812010628)
Supplement: Supplementary file 2 [file e-68-o1084-Isup2.hkl]

#
# h,k,l, Fc-squared, Fo-squared, sigma(Fo-squared) and status flag
#
data_I
_shelx_title ' SM20 in P2(1)2(1)2(1)'
_shelx_refln_list_code          4
_shelx_F_calc_maximum      113.44
_exptl_crystal_F_000       904.00
_reflns_d_resolution_high  0.7998
 
loop_
 _symmetry_equiv_pos_as_xyz
 'x, y, z'
 '-x+1/2, -y, z+1/2'
 '-x, y+1/2, -z+1/2'
 'x+1/2, -y+1/2, -z'
 
_cell_length_a     8.9432
_cell_length_b    10.3004
_cell_length_c    24.9240
_cell_angle_alpha  90.000
_cell_angle_beta   90.000
_cell_angle_gamma  90.000
 
_shelx_F_squared_multiplier     1.000
 
loop_
 _refln_index_h
 _refln_index_k
 _refln_index_l
 _refln_F_squared_calc
 _refln_F_squared_meas
 _refln_F_squared_sigma
 _refln_observed_status
   2   0   0     2035.68     2232.93     49.30 o
   4   0   0     1505.03     1788.63     42.38 o
   6   0   0      833.37      903.90     16.81 o
   8   0   0      128.13      107.27      8.61 o
  10   0   0        2.96        5.51      5.18 o
   1   1   0    10303.64    10330.70    162.48 o
   2   1   0     2864.05     3313.23     38.33 o
   3   1   0      566.81      546.86      7.33 o
   4   1   0       20.13       19.17      1.59 o
   5   1   0      966.57      955.39     14.52 o
   6   1   0      253.33      241.64      5.78 o
   7   1   0       77.88       70.28      4.62 o
   8   1   0        0.45       -0.73      3.68 o
   9   1   0        3.68        1.71      3.13 o
  10   1   0        0.06        0.57      3.48 o
  11   1   0       18.67       32.80      5.39 o
   0   2   0     7970.40     7268.67    900.30 o
   1   2   0      790.97      781.19     11.42 o
   2   2   0      170.98      226.25     11.91 o
   3   2   0      447.94      474.83     13.88 o
   4   2   0        7.56        2.01      2.07 o
   5   2   0      183.52      222.16      5.18 o
   6   2   0       30.57       39.48      2.57 o
   7   2   0        2.98        0.90      2.12 o
   8   2   0       10.61       -0.78      3.13 o
   9   2   0      110.95      112.28      6.49 o
  10   2   0        0.05        0.97      3.49 o
  11   2   0        6.05        4.92      4.30 o
   1   3   0        3.33        6.34      0.88 o
   2   3   0     1041.42     1143.48     20.29 o
   3   3   0      759.41      753.97     21.02 o
   4   3   0      286.82      288.03      5.51 o
   5   3   0      470.91      526.90      9.24 o
   6   3   0      384.32      373.62      7.82 o
   7   3   0      837.21      804.63     14.10 o
   8   3   0       19.89       21.62      3.88 o
   9   3   0        0.21       -1.15      3.02 o
  10   3   0        0.28        3.64      3.67 o
   0   4   0      123.96       96.56      4.54 o
   1   4   0       10.75       14.05      1.41 o
   2   4   0      150.89      171.59      3.85 o
   3   4   0      188.15      198.81      9.03 o
   4   4   0     1533.39     1588.24     40.98 o
   5   4   0      184.22      170.47      4.92 o
   6   4   0       52.41       52.19      3.45 o
   7   4   0      277.27      270.31      7.14 o
   8   4   0      399.96      395.12     11.19 o
   9   4   0        3.05       10.60      3.72 o
  10   4   0        0.33       -2.72      3.57 o
   1   5   0     1180.78     1170.09     13.27 o
   2   5   0      647.61      620.20     10.50 o
   3   5   0      309.33      293.25      6.85 o
   4   5   0      272.99      247.60      5.23 o
   5   5   0      931.77      872.98     14.16 o
   6   5   0      109.82      109.95      9.05 o
   7   5   0      143.83      148.16      6.34 o
   8   5   0       14.09       16.66      3.33 o
   9   5   0       19.50       20.48      5.11 o
  10   5   0       15.22       14.31      4.28 o
   0   6   0     1993.91     2276.04     54.32 o
   1   6   0      307.47      302.64     10.33 o
   2   6   0      593.30      627.55     12.72 o
   3   6   0       22.74       23.30      2.19 o
   4   6   0        5.21        6.00      1.22 o
   5   6   0      521.45      474.89      8.58 o
   6   6   0      149.77      145.44      3.83 o
   7   6   0       15.89       17.10      3.72 o
   8   6   0        8.95        6.31      2.69 o
   9   6   0       31.18       39.31      4.62 o
   1   7   0        1.04       -0.52      1.11 o
   2   7   0       21.42       13.94      2.44 o
   3   7   0      263.46      251.41      5.72 o
   4   7   0       67.14       73.57      2.87 o
   5   7   0       43.71       42.82      2.69 o
   6   7   0      134.52      150.75      5.33 o
   7   7   0       41.27       38.67      3.26 o
   8   7   0        3.16        0.16      7.27 o
   9   7   0       24.21       43.77      8.88 o
   0   8   0      364.65      355.67      9.05 o
   1   8   0        6.96        6.90      2.47 o
   2   8   0       10.20       12.06      2.57 o
   3   8   0      126.31      111.56      4.89 o
   4   8   0       62.10       57.74      3.57 o
   5   8   0       63.71       61.97      7.00 o
   6   8   0        1.64        3.12      2.85 o
   7   8   0        0.72       -3.91      4.32 o
   8   8   0       30.14       35.64      4.16 o
   1   9   0        0.63        4.00      3.03 o
   2   9   0      375.19      364.24      8.77 o
   3   9   0       27.13       28.75      3.08 o
   4   9   0       76.77       83.49      7.83 o
   5   9   0       21.20       23.90      3.28 o
   6   9   0      145.67      161.92      7.04 o
   7   9   0        5.23        7.30      2.97 o
   0  10   0       23.49       29.64      5.72 o
   1  10   0       22.28        9.76      3.65 o
   2  10   0       70.32       62.11      5.07 o
   3  10   0       50.16       46.95      4.65 o
   4  10   0        0.01       -1.87      2.94 o
   5  10   0       58.52       63.91      5.12 o
   6  10   0        8.22        7.38      3.62 o
   7  10   0        5.34       -0.17      4.17 o
   1  11   0       19.54       11.99      4.90 o
   2  11   0        9.26        9.98      4.05 o
   3  11   0        1.98        2.11      3.33 o
   4  11   0       10.30        7.63      3.73 o
   5  11   0        0.72       -2.77      3.40 o
   0  12   0       30.77       32.81      7.18 o
   1  12   0        2.31        6.37      5.29 o
   2  12   0        0.35       -3.50      3.50 o
   3  12   0        0.37        0.20      3.74 o
   1   0   1     4935.08     4377.94     58.10 o
   2   0   1     4766.24     5279.46     52.49 o
   3   0   1      875.96      885.81     12.33 o
   4   0   1      111.30      107.74      2.61 o
   5   0   1        1.78       11.79      1.40 o
   6   0   1      164.40      174.72      3.83 o
   7   0   1       92.82      105.36      4.79 o
   8   0   1       27.57       20.77      3.69 o
   9   0   1       16.68       11.98      3.49 o
  10   0   1        1.72       -3.16      3.16 o
  11   0   1        5.12        4.59      4.32 o
 -11   1   1       39.26       46.57      5.82 o
 -10   1   1        4.38       -1.11      3.35 o
  -9   1   1       36.32       32.65      4.24 o
  -8   1   1       46.76       45.68      8.66 o
  -7   1   1      261.27      257.22     10.16 o
  -6   1   1      781.77      789.40     14.25 o
  -5   1   1      803.47      851.79     13.28 o
  -4   1   1      623.68      682.46     12.99 o
  -3   1   1      359.87      410.41      8.19 o
  -2   1   1     9780.36     9482.68    121.38 o
  -1   1   1     2653.17     2681.97     35.62 o
   0   1   1     2186.13     1519.99     31.29 o
   1   1   1     2621.30     2669.36     34.82 o
   2   1   1     9810.86     9462.74    120.19 o
   3   1   1      367.23      421.82      4.22 o
   4   1   1      619.90      685.06      7.78 o
   5   1   1      794.85      854.31     11.04 o
   6   1   1      772.58      756.91     15.68 o
   7   1   1      260.14      230.12     14.54 o
   8   1   1       46.89       43.67      5.14 o
   9   1   1       35.37       34.58     13.55 o
  10   1   1        3.98        0.11      3.35 o
  11   1   1       39.09       40.98      5.76 o
 -11   2   1        0.21       -2.40      4.16 o
 -10   2   1        2.91       -1.96      3.37 o
  -9   2   1        1.33        0.07      3.21 o
  -8   2   1      203.04      217.27      8.19 o
  -7   2   1      334.21      314.91      9.45 o
  -6   2   1       47.65       46.65      2.86 o
  -5   2   1      207.88      192.58      4.85 o
  -4   2   1      641.46      616.39     11.75 o
  -3   2   1      663.62      682.29     10.40 o
  -2   2   1      118.18      112.97      2.52 o
  -1   2   1      950.09      887.90     12.44 o
   0   2   1    12682.50    12328.99    158.77 o
   1   2   1      950.46      904.41     15.45 o
   2   2   1      116.82      110.16      3.03 o
   3   2   1      667.15      698.52     12.95 o
   4   2   1      622.65      590.07      9.53 o
   5   2   1      208.20      188.41      4.66 o
   6   2   1       48.74       47.11      4.06 o
   7   2   1      336.10      334.36      7.55 o
   8   2   1      209.66      223.70      8.16 o
   9   2   1        1.36        0.57      3.22 o
  10   2   1        2.70       -0.04      3.54 o
  11   2   1        0.19       -2.55      3.89 o
 -10   3   1       18.08       14.07      4.34 o
  -9   3   1        1.98        0.56      3.24 o
  -8   3   1       65.46       73.62      5.19 o
  -7   3   1      101.28      113.77      5.98 o
  -6   3   1      252.90      239.50      6.04 o
  -5   3   1      322.45      317.64      6.63 o
  -4   3   1       34.33       34.60      3.24 o
  -3   3   1      372.75      370.19      7.62 o
  -2   3   1      934.67      896.62     12.22 o
  -1   3   1      517.97      490.38      7.70 o
   0   3   1       14.92       17.35      1.50 o
   1   3   1      535.78      503.65      6.48 o
   2   3   1      962.31      913.35     21.89 o
   3   3   1      388.08      388.06      9.10 o
   4   3   1       35.29       33.28      3.51 o
   5   3   1      321.54      317.48      6.42 o
   6   3   1      247.04      232.87      5.85 o
   7   3   1       99.48      102.98      4.79 o
   8   3   1       65.92       66.59      4.93 o
   9   3   1        2.09        0.73      3.04 o
  10   3   1       17.69       11.30      4.12 o
 -10   4   1        0.58       -2.44      3.53 o
  -9   4   1      169.09      171.52      9.72 o
  -8   4   1       24.30       37.74      4.34 o
  -7   4   1      205.33      200.96      6.22 o
  -6   4   1      203.65      186.76     11.20 o
  -5   4   1      797.12      731.78     14.47 o
  -4   4   1       84.68       91.29      3.83 o
  -3   4   1      287.24      305.45      5.18 o
  -2   4   1      891.02     1041.29     15.21 o
  -1   4   1     2025.83     2008.81     27.04 o
   0   4   1      246.20      280.38      5.17 o
   1   4   1     2000.81     1999.54     23.19 o
   2   4   1      885.51     1050.07     15.49 o
   3   4   1      279.32      287.10      8.02 o
   4   4   1       84.35       79.81      4.71 o
   5   4   1      804.52      740.69     22.85 o
   6   4   1      201.62      196.52      5.20 o
   7   4   1      207.52      200.34      6.06 o
   8   4   1       24.52       29.22      4.01 o
   9   4   1      170.05      178.14      7.82 o
  10   4   1        0.64        2.13      3.68 o
 -10   5   1        6.31        6.17      4.03 o
  -9   5   1       20.92       25.46      5.42 o
  -8   5   1       39.18       32.00      3.40 o
  -7   5   1      242.93      228.05      6.76 o
  -6   5   1      633.58      594.52      9.23 o
  -5   5   1       22.41       23.43      2.46 o
  -4   5   1       95.53       90.51      2.74 o
  -3   5   1     1382.77     1405.41     19.59 o
  -2   5   1      696.41      775.05     15.74 o
  -1   5   1      165.06      179.44      4.49 o
   0   5   1      388.22      420.59      7.36 o
   1   5   1      169.68      184.21      3.50 o
   2   5   1      702.78      772.34     14.38 o
   3   5   1     1384.23     1387.68     20.19 o
   4   5   1       94.99       96.12      5.22 o
   5   5   1       21.12       10.47      3.66 o
   6   5   1      638.70      596.90     10.83 o
   7   5   1      240.61      232.20      6.45 o
   8   5   1       38.38       36.14      3.82 o
   9   5   1       21.21       28.87      4.11 o
  10   5   1        6.48        4.92      3.92 o
  -9   6   1        7.92        9.78      4.94 o
  -8   6   1       39.88       34.00      4.36 o
  -7   6   1       40.03       36.23      3.26 o
  -6   6   1       41.93       41.84      2.39 o
  -5   6   1      111.97      104.97      5.79 o
  -4   6   1       57.17       64.44      2.66 o
  -3   6   1       81.72       75.56      2.96 o
  -2   6   1      166.09      207.28      4.91 o
  -1   6   1     1044.68     1136.26     22.23 o
   0   6   1       15.46        7.04      1.86 o
   1   6   1     1048.38     1132.90     14.36 o
   2   6   1      165.46      200.93      5.86 o
   3   6   1       80.75       73.20      4.37 o
   4   6   1       57.88       65.93      2.84 o
   5   6   1      111.79      105.29      3.66 o
   6   6   1       42.25       47.81      2.36 o
   7   6   1       39.61       38.94      3.05 o
   8   6   1       40.33       35.65      3.82 o
   9   6   1        7.82       15.74      5.88 o
  -9   7   1        1.10        4.51      3.83 o
  -8   7   1        4.04        0.39      2.50 o
  -7   7   1       49.05       45.27      4.20 o
  -6   7   1      276.52      255.40     13.98 o
  -5   7   1        2.15        1.90      1.78 o
  -4   7   1        7.08       10.77      2.01 o
  -3   7   1       78.14       68.00      3.15 o
  -2   7   1      333.30      320.25      6.82 o
  -1   7   1       60.34       65.56      3.27 o
   0   7   1      157.74      158.53      7.20 o
   1   7   1       56.51       62.43      3.48 o
   2   7   1      333.50      316.19      8.03 o
   3   7   1       80.68       71.11      3.49 o
   4   7   1        7.34        7.02      1.94 o
   5   7   1        1.69        1.13      1.39 o
   6   7   1      274.44      251.81      9.10 o
   7   7   1       49.40       44.02      3.59 o
   8   7   1        4.03        1.93      2.67 o
   9   7   1        1.04        0.91      5.32 o
  -8   8   1        3.20        7.09      4.43 o
  -7   8   1       45.11       46.58      6.82 o
  -6   8   1        9.26        7.87      2.60 o
  -5   8   1      211.28      221.72      8.79 o
  -4   8   1       67.19       59.14      3.73 o
  -3   8   1      237.95      217.22      5.91 o
  -2   8   1      116.99      123.81      5.03 o
  -1   8   1      297.22      294.02      6.91 o
   0   8   1       41.21       35.41      2.17 o
   1   8   1      294.49      281.39      7.87 o
   2   8   1      118.36      126.03      4.74 o
   3   8   1      239.52      217.54      6.23 o
   4   8   1       67.28       70.29      3.82 o
   5   8   1      211.15      226.46      6.56 o
   6   8   1        9.52        7.36      2.56 o
   7   8   1       45.24       42.36      3.40 o
   8   8   1        3.16        6.31      3.09 o
  -7   9   1        2.31        5.81      5.60 o
  -6   9   1      124.48      141.87      6.17 o
  -5   9   1        6.63        5.03      2.51 o
  -4   9   1        6.14        2.66      2.48 o
  -3   9   1       15.72       13.71      2.81 o
  -2   9   1      124.11      128.73      6.98 o
  -1   9   1      108.13      106.96      8.43 o
   0   9   1        1.93       -3.24      3.24 o
   1   9   1      108.15      108.87      8.96 o
   2   9   1      125.63      132.55     20.13 o
   3   9   1       14.42       19.90      2.98 o
   4   9   1        6.27        4.81      2.46 o
   5   9   1        7.03        4.31      2.56 o
   6   9   1      124.16      130.77      8.15 o
   7   9   1        2.54        6.31      2.86 o
  -6  10   1        0.98        1.65      3.43 o
  -5  10   1       18.20       13.35      3.81 o
  -4  10   1       13.96       11.17      3.50 o
  -3  10   1       20.80       15.30      3.67 o
  -2  10   1       13.29       11.57      4.89 o
  -1  10   1       37.06       27.02      4.19 o
   0  10   1       19.29        7.91      4.69 o
   1  10   1       36.91       30.46      4.34 o
   2  10   1       13.17       10.63      3.53 o
   3  10   1       20.44       19.53      3.95 o
   4  10   1       14.11       19.55      4.10 o
   5  10   1       18.40       16.04      3.91 o
   6  10   1        0.98       -3.57      4.83 o
  -5  11   1        0.04       -1.53      3.54 o
  -4  11   1        1.65        1.74      3.44 o
  -3  11   1        2.95        3.54      3.46 o
  -2  11   1      119.16      119.54     14.51 o
  -1  11   1       39.74       30.43      4.66 o
   0  11   1       14.93       16.23      4.07 o
   1  11   1       39.40       26.19      4.45 o
   2  11   1      119.67      113.64      7.22 o
   3  11   1        2.68        6.43      3.58 o
   4  11   1        1.70       -2.13      3.32 o
   5  11   1        0.07       -0.31      3.25 o
  -3  12   1        8.86        4.27      4.21 o
  -2  12   1        2.19        9.70      9.88 o
  -1  12   1       47.64       50.16      5.74 o
   0  12   1        1.48        3.24      6.55 o
   1  12   1       47.20       51.44      5.83 o
   2  12   1        2.19        1.54      4.73 o
   3  12   1        8.74        5.70      4.19 o
   1   0   2        6.18        7.87      0.47 o
   2   0   2        0.40       -0.45      0.70 o
   3   0   2     1196.78     1072.87     14.41 o
   4   0   2     4185.19     4006.13     63.39 o
   5   0   2        1.80        0.73      0.61 o
   6   0   2      279.06      281.44      5.01 o
   7   0   2        0.39        1.88      1.08 o
   8   0   2      117.76      104.56      5.92 o
   9   0   2        7.78        7.73      3.23 o
  10   0   2        0.00       -2.41      3.95 o
  11   0   2        2.49        3.59      4.18 o
 -11   1   2       27.64       31.98      5.47 o
 -10   1   2       13.39       15.65      3.99 o
  -9   1   2        5.17       -0.47      4.38 o
  -8   1   2        6.60       -0.62      2.92 o
  -7   1   2      154.34      138.22      9.89 o
  -6   1   2      102.37      102.66      3.95 o
  -5   1   2      267.41      285.29      7.84 o
  -4   1   2      195.08      183.18      5.38 o
  -3   1   2     3420.99     3428.39     44.34 o
  -2   1   2    10623.29    10834.03    120.00 o
  -1   1   2    12819.28    12421.92    124.13 o
   0   1   2      707.39      688.85     10.57 o
   1   1   2    12867.88    12466.41    139.27 o
   2   1   2    10729.67    10869.97    119.65 o
   3   1   2     3383.76     3381.35     31.22 o
   4   1   2      199.26      192.76      2.75 o
   5   1   2      260.33      286.24      4.80 o
   6   1   2      101.12      102.86      4.00 o
   7   1   2      151.50      148.31      4.70 o
   8   1   2        6.21        4.56      3.12 o
   9   1   2        4.59        2.12      4.18 o
  10   1   2       12.55       12.44      3.97 o
  11   1   2       27.29       33.80      5.37 o
 -11   2   2        5.57        1.92      4.18 o
 -10   2   2        6.86        6.50      3.81 o
  -9   2   2       60.08       62.46      5.29 o
  -8   2   2       44.75       45.21      4.54 o
  -7   2   2        3.24        1.88      2.48 o
  -6   2   2      427.77      419.21      8.38 o
  -5   2   2      318.79      321.10     11.95 o
  -4   2   2      423.51      443.88      9.36 o
  -3   2   2      369.81      396.94      8.48 o
  -2   2   2     2601.10     2642.58     30.23 o
  -1   2   2     6986.35     7069.49     78.57 o
   0   2   2      265.66      261.16      3.06 o
   1   2   2     7092.26     7155.30     90.58 o
   2   2   2     2622.64     2683.52     42.64 o
   3   2   2      363.79      391.17      8.83 o
   4   2   2      422.56      439.62      6.21 o
   5   2   2      334.65      330.43      6.50 o
   6   2   2      424.83      419.61      8.21 o
   7   2   2        3.02        2.80      2.13 o
   8   2   2       44.60       39.81      6.91 o
   9   2   2       58.46       60.06      5.19 o
  10   2   2        6.69        3.14      3.53 o
  11   2   2        5.88        4.50      4.20 o
 -10   3   2       11.71       15.12      4.17 o
  -9   3   2       10.79        5.49      5.53 o
  -8   3   2      217.30      208.57      8.15 o
  -7   3   2      660.07      618.62     21.70 o
  -6   3   2      225.15      227.99      5.93 o
  -5   3   2      794.67      765.41     14.99 o
  -4   3   2      205.58      224.13      6.07 o
  -3   3   2      552.38      574.44      8.70 o
  -2   3   2      109.59       95.05      2.20 o
  -1   3   2     1543.04     1615.56     18.99 o
   0   3   2      486.02      497.17      5.91 o
   1   3   2     1575.00     1632.32     15.48 o
   2   3   2      115.08      104.91      3.22 o
   3   3   2      551.67      564.82     32.18 o
   4   3   2      205.19      231.54      7.04 o
   5   3   2      791.48      758.26     10.14 o
   6   3   2      223.81      214.55      5.49 o
   7   3   2      662.99      609.85     11.50 o
   8   3   2      218.84      208.97      7.83 o
   9   3   2       10.90       14.31      3.68 o
  10   3   2       11.75       15.77      4.28 o
 -10   4   2        4.29       11.53      4.18 o
  -9   4   2        7.03       10.86      3.99 o
  -8   4   2      271.13      263.93      9.20 o
  -7   4   2       44.24       43.21      3.46 o
  -6   4   2        5.71        6.53      2.12 o
  -5   4   2      162.82      166.76      5.44 o
  -4   4   2      909.71      970.50     14.24 o
  -3   4   2      222.20      205.03      4.15 o
  -2   4   2      615.90      677.09      9.03 o
  -1   4   2      217.51      209.17      3.87 o
   0   4   2      977.21      924.70     10.38 o
   1   4   2      219.79      210.52      3.71 o
   2   4   2      616.71      664.13     11.14 o
   3   4   2      226.28      208.58      6.59 o
   4   4   2      905.99      973.78     19.49 o
   5   4   2      160.60      153.08      6.67 o
   6   4   2        5.48        3.74      1.72 o
   7   4   2       45.56       39.91      5.67 o
   8   4   2      279.02      275.86      8.91 o
   9   4   2        6.75        4.47      5.84 o
  10   4   2        4.32       -3.39      3.39 o
 -10   5   2       17.12       18.25      6.56 o
  -9   5   2       18.66       12.24      4.75 o
  -8   5   2       12.74       14.47      3.22 o
  -7   5   2      204.37      191.40      6.27 o
  -6   5   2      530.75      471.26      8.03 o
  -5   5   2      440.62      432.01     10.21 o
  -4   5   2      217.70      209.73      4.62 o
  -3   5   2       96.69      106.56      3.25 o
  -2   5   2       85.29      101.06      2.89 o
  -1   5   2      545.63      600.42      8.61 o
   0   5   2      903.81      891.99     11.70 o
   1   5   2      549.23      607.21      7.53 o
   2   5   2       83.17       97.31      3.11 o
   3   5   2       99.06      101.94      5.60 o
   4   5   2      214.03      217.33      7.52 o
   5   5   2      443.74      428.42     12.03 o
   6   5   2      526.53      480.03     21.07 o
   7   5   2      205.62      203.40      5.89 o
   8   5   2       12.48       14.76      3.09 o
   9   5   2       19.32       21.64      4.32 o
  10   5   2       16.57        6.75      4.17 o
  -9   6   2       54.40       64.59      6.44 o
  -8   6   2       18.84       21.81      3.24 o
  -7   6   2      127.72      123.16      5.23 o
  -6   6   2      241.25      221.42      5.15 o
  -5   6   2      296.01      281.79      6.08 o
  -4   6   2       31.21       37.78      2.25 o
  -3   6   2       22.82       26.54      1.93 o
  -2   6   2      176.96      172.64      4.57 o
  -1   6   2     1257.04     1294.59     16.59 o
   0   6   2       49.62       41.81      2.59 o
   1   6   2     1253.09     1292.61     14.62 o
   2   6   2      173.63      172.93      8.02 o
   3   6   2       19.62       22.98      1.85 o
   4   6   2       30.93       38.13     14.94 o
   5   6   2      296.03      262.23      9.70 o
   6   6   2      238.77      222.55     13.80 o
   7   6   2      127.22      134.21      4.64 o
   8   6   2       18.78       20.76      3.57 o
   9   6   2       53.57       58.64     13.86 o
  -9   7   2        6.64        8.38      5.02 o
  -8   7   2        7.85        9.36      2.85 o
  -7   7   2       25.56       25.04      3.19 o
  -6   7   2      117.53      128.00      5.25 o
  -5   7   2       41.92       41.88      2.72 o
  -4   7   2       25.17       23.74      2.22 o
  -3   7   2      115.11      116.25      4.02 o
  -2   7   2       60.24       72.17      4.23 o
  -1   7   2       76.81       70.64      2.98 o
   0   7   2        9.46        3.69      1.60 o
   1   7   2       71.85       75.47      2.44 o
   2   7   2       63.11       66.90      3.34 o
   3   7   2      117.66      109.45      4.14 o
   4   7   2       25.94       21.81      3.03 o
   5   7   2       42.77       39.23      2.22 o
   6   7   2      117.41      118.51      4.32 o
   7   7   2       25.52       33.95      7.15 o
   8   7   2        8.13        7.24      2.75 o
   9   7   2        6.60        4.61      3.48 o
  -8   8   2       33.20       38.68      6.29 o
  -7   8   2       21.41       29.46      3.48 o
  -6   8   2       19.54       24.28      3.21 o
  -5   8   2       39.45       41.89      3.65 o
  -4   8   2       83.46       86.56      7.63 o
  -3   8   2       80.17       73.81      8.17 o
  -2   8   2        4.17        5.74      2.82 o
  -1   8   2       13.22       13.51      2.33 o
   0   8   2      638.87      637.89      9.91 o
   1   8   2       12.75        9.56      1.59 o
   2   8   2        4.09        1.55      2.07 o
   3   8   2       81.43       71.20      3.89 o
   4   8   2       87.75       86.70      4.16 o
   5   8   2       40.02       37.93      3.11 o
   6   8   2       19.83       23.08      3.65 o
   7   8   2       21.31       25.07      2.85 o
   8   8   2       32.95       35.78      5.27 o
  -7   9   2       21.96       23.42      3.59 o
  -6   9   2       40.83       38.72      4.01 o
  -5   9   2       20.39       33.07      3.52 o
  -4   9   2       26.10       26.30      3.74 o
  -3   9   2       33.93       39.83      4.12 o
  -2   9   2      338.73      336.48     15.47 o
  -1   9   2        7.15        7.18      2.90 o
   0   9   2        7.78       12.02      4.53 o
   1   9   2        7.97        7.75      4.76 o
   2   9   2      338.15      323.38     11.20 o
   3   9   2       33.37       31.95      6.06 o
   4   9   2       26.70       21.87      3.51 o
   5   9   2       19.46       25.67      3.03 o
   6   9   2       40.02       40.12      6.83 o
   7   9   2       21.77       24.75      3.24 o
  -6  10   2        0.74       -2.33      3.26 o
  -5  10   2       50.89       56.62      6.18 o
  -4  10   2       19.19       15.18      3.84 o
  -3  10   2       25.55       26.07      4.17 o
  -2  10   2       83.25       74.73      7.50 o
  -1  10   2       76.78       99.04      8.73 o
   0  10   2       23.56       27.74      6.00 o
   1  10   2       76.03       88.18      8.82 o
   2  10   2       84.70       64.38      8.53 o
   3  10   2       25.92       30.59      4.66 o
   4  10   2       19.19       19.25      3.63 o
   5  10   2       49.96       48.25      4.70 o
   6  10   2        0.85        0.23      3.03 o
  -5  11   2        4.63        4.99      4.02 o
  -4  11   2       11.46       10.78      3.89 o
  -3  11   2        2.27        3.48      3.60 o
  -2  11   2       36.77       37.09      5.07 o
  -1  11   2       14.99       19.54      4.28 o
   0  11   2        0.01        0.65      3.34 o
   1  11   2       14.48       10.46      3.95 o
   2  11   2       37.17       36.02      6.55 o
   3  11   2        1.89        7.80      3.86 o
   4  11   2       11.50       14.79      4.14 o
   5  11   2        4.38        3.16      3.55 o
  -3  12   2        6.79       -2.24      3.71 o
  -2  12   2        2.05        2.76      4.03 o
  -1  12   2        3.26       -1.28      4.60 o
   0  12   2        9.95       13.58      4.23 o
   1  12   2        3.22       -0.44      3.91 o
   2  12   2        2.02        5.47      4.04 o
   3  12   2        6.76        6.77      5.58 o
   1   0   3       50.32       41.13      1.14 o
   2   0   3     1974.53     2235.32     22.68 o
   3   0   3     3149.28     3216.78     59.91 o
   4   0   3        0.39       -1.45      1.45 o
   5   0   3       46.19       63.08      2.49 o
   6   0   3       70.09       77.63      3.52 o
   7   0   3       30.35       26.96      1.71 o
   8   0   3      124.86      130.23      7.09 o
   9   0   3       25.20       20.27      3.92 o
  10   0   3        2.86        1.33      3.38 o
  11   0   3        0.21       -0.92      3.87 o
 -11   1   3       12.59       13.55      4.88 o
 -10   1   3       12.62        8.94      3.84 o
  -9   1   3       12.69       22.23      3.95 o
  -8   1   3      113.43       98.47      5.90 o
  -7   1   3      284.24      262.08      8.01 o
  -6   1   3      346.09      315.96      6.92 o
  -5   1   3     1069.94     1112.32     20.54 o
  -4   1   3     2748.92     2938.12     47.57 o
  -3   1   3      349.14      315.65      5.01 o
  -2   1   3     3445.59     3372.70     33.84 o
  -1   1   3     5104.47     5049.36     50.76 o
   0   1   3     3043.45     3097.58     24.63 o
   1   1   3     5127.40     5161.94     41.31 o
   2   1   3     3390.85     3362.31     34.45 o
   3   1   3      349.84      308.68      4.27 o
   4   1   3     2726.90     2908.04     33.31 o
   5   1   3     1062.58     1116.29     12.52 o
   6   1   3      337.93      308.95      6.92 o
   7   1   3      288.22      270.22      6.97 o
   8   1   3      115.62      101.00      5.78 o
   9   1   3       13.62       15.24      4.55 o
  10   1   3       12.49       18.41      4.68 o
  11   1   3       12.17       27.51      5.41 o
 -10   2   3       16.98       11.34      8.93 o
  -9   2   3       29.52       25.86      4.36 o
  -8   2   3      208.88      215.22      8.43 o
  -7   2   3       22.11       18.52      2.68 o
  -6   2   3       14.45       14.34      2.73 o
  -5   2   3      287.13      278.33      7.43 o
  -4   2   3     1598.78     1512.13     26.53 o
  -3   2   3       83.42       97.56      2.94 o
  -2   2   3      921.97      886.25      9.91 o
  -1   2   3    12165.07    11923.81    117.13 o
   0   2   3    10478.93    10361.68     86.22 o
   1   2   3    12166.38    11920.85    121.08 o
   2   2   3      924.48      890.02     11.07 o
   3   2   3       80.22      104.19      6.00 o
   4   2   3     1594.41     1565.11     18.53 o
   5   2   3      287.03      279.89      7.36 o
   6   2   3       14.86       15.28      2.16 o
   7   2   3       22.83       22.59      2.64 o
   8   2   3      213.14      199.48     11.76 o
   9   2   3       29.13       26.71      8.89 o
  10   2   3       16.41       14.75      3.99 o
 -10   3   3       21.53       28.04      4.82 o
  -9   3   3        1.76        2.62      3.42 o
  -8   3   3       17.54       30.76      4.17 o
  -7   3   3      592.76      554.73     11.15 o
  -6   3   3      211.91      216.11      7.03 o
  -5   3   3       81.25       90.18      4.20 o
  -4   3   3      277.80      321.61      6.95 o
  -3   3   3      157.60      180.74      3.89 o
  -2   3   3      512.52      436.01      6.23 o
  -1   3   3      167.05      149.98      2.97 o
   0   3   3      488.50      548.86      6.48 o
   1   3   3      170.16      141.44      3.32 o
   2   3   3      499.20      435.64      7.76 o
   3   3   3      157.83      188.02      5.89 o
   4   3   3      271.17      306.99      8.43 o
   5   3   3       86.27       86.82      3.96 o
   6   3   3      213.05      213.76      5.43 o
   7   3   3      598.54      570.85     10.96 o
   8   3   3       18.60       14.40      6.19 o
   9   3   3        1.65       -1.76      6.59 o
  10   3   3       22.04       25.98      4.66 o
 -10   4   3        3.40        4.11      4.04 o
  -9   4   3       35.17       42.48      4.86 o
  -8   4   3       24.40       26.70      4.51 o
  -7   4   3      149.37      147.93      5.62 o
  -6   4   3       67.20       58.23      3.05 o
  -5   4   3      237.33      240.13      8.66 o
  -4   4   3       97.07      100.42      4.65 o
  -3   4   3      224.73      212.13      4.50 o
  -2   4   3       16.85       18.40      1.36 o
  -1   4   3     3436.77     3426.19     39.06 o
   0   4   3      330.81      401.93      5.32 o
   1   4   3     3454.12     3446.52     39.11 o
   2   4   3       16.16       15.36      1.82 o
   3   4   3      224.21      213.64      7.43 o
   4   4   3       96.55       93.13      5.08 o
   5   4   3      241.52      234.52      8.22 o
   6   4   3       68.09       52.99      2.81 o
   7   4   3      148.91      147.71      5.15 o
   8   4   3       24.11       26.71      3.81 o
   9   4   3       34.55       35.30      5.48 o
  10   4   3        3.20        6.22      3.91 o
 -10   5   3        3.31        4.12      4.12 o
  -9   5   3       14.23       15.54      8.06 o
  -8   5   3       68.40       69.08      4.34 o
  -7   5   3      344.44      322.23     13.53 o
  -6   5   3      102.49       99.51      4.15 o
  -5   5   3      121.18      122.88      3.96 o
  -4   5   3       25.53       24.28      3.22 o
  -3   5   3      491.44      461.38      8.04 o
  -2   5   3      132.89      116.60      4.59 o
  -1   5   3      532.97      620.25      8.91 o
   0   5   3      285.61      256.21      4.75 o
   1   5   3      527.14      628.14      7.81 o
   2   5   3      137.41      117.29      4.22 o
   3   5   3      485.73      469.10     11.44 o
   4   5   3       23.98       20.67      3.06 o
   5   5   3      125.60      119.72      7.61 o
   6   5   3      108.40       91.40      6.32 o
   7   5   3      345.03      343.72      7.76 o
   8   5   3       67.90       66.78      8.30 o
   9   5   3       14.95       17.41      3.61 o
  10   5   3        3.74        2.58      3.95 o
  -9   6   3        7.06       14.88      4.16 o
  -8   6   3       76.63       74.51      4.58 o
  -7   6   3      135.51      117.91      5.25 o
  -6   6   3       26.75       28.33      3.71 o
  -5   6   3      132.28      140.05      4.51 o
  -4   6   3      379.30      385.59      7.48 o
  -3   6   3       11.63       11.80      1.65 o
  -2   6   3      200.12      208.31      5.12 o
  -1   6   3      357.54      387.76      6.77 o
   0   6   3      407.10      357.81      6.21 o
   1   6   3      361.07      390.69      5.79 o
   2   6   3      200.39      203.30      6.29 o
   3   6   3       11.92       14.58      1.63 o
   4   6   3      380.29      369.51     26.50 o
   5   6   3      132.03      133.47      7.37 o
   6   6   3       26.58       23.90      4.58 o
   7   6   3      135.48      120.62      7.68 o
   8   6   3       76.75       85.36      4.91 o
   9   6   3        6.79       14.10      3.58 o
  -9   7   3        6.74        4.79      4.07 o
  -8   7   3       11.46        8.95      3.05 o
  -7   7   3       56.18       66.65      4.33 o
  -6   7   3      141.10      142.79      7.41 o
  -5   7   3      166.22      179.70     10.95 o
  -4   7   3      121.98      124.40      4.39 o
  -3   7   3       46.64       52.92      5.13 o
  -2   7   3      124.13      134.81      4.46 o
  -1   7   3      155.48      149.82      4.19 o
   0   7   3      776.10      785.07      9.96 o
   1   7   3      154.30      155.83      3.78 o
   2   7   3      124.59      137.36      4.56 o
   3   7   3       46.48       43.16      2.83 o
   4   7   3      122.58      114.07      4.99 o
   5   7   3      163.76      171.28      8.43 o
   6   7   3      141.28      130.06      7.68 o
   7   7   3       56.66       59.17      6.21 o
   8   7   3       11.21       11.18      4.18 o
   9   7   3        6.82       12.35      5.46 o
  -8   8   3        7.24       10.54      4.04 o
  -7   8   3       36.58       36.47      4.82 o
  -6   8   3       14.74       11.97      2.91 o
  -5   8   3       85.08       93.88      5.55 o
  -4   8   3        8.35        9.43      8.17 o
  -3   8   3      160.77      155.25     11.26 o
  -2   8   3      102.94      110.88      4.53 o
  -1   8   3      190.90      194.89      6.48 o
   0   8   3      209.08      221.17      5.19 o
   1   8   3      193.88      186.41      4.37 o
   2   8   3      106.18       98.91      4.33 o
   3   8   3      159.90      149.48      5.20 o
   4   8   3        8.18        7.69      2.25 o
   5   8   3       84.87       78.63     11.63 o
   6   8   3       15.03       14.52      2.74 o
   7   8   3       36.44       39.60      5.75 o
   8   8   3        7.22        6.54      7.27 o
  -7   9   3        2.20        1.47      2.91 o
  -6   9   3       88.08       95.15     11.06 o
  -5   9   3        5.29        0.16      3.00 o
  -4   9   3       26.39       23.22      3.73 o
  -3   9   3       75.04       77.97      7.87 o
  -2   9   3       81.95       89.05      5.63 o
  -1   9   3       88.61       80.63      5.09 o
   0   9   3       52.33       42.18      6.15 o
   1   9   3       90.69       83.66      8.30 o
   2   9   3       84.56       70.10     10.29 o
   3   9   3       71.69       82.51      5.95 o
   4   9   3       25.87       24.31      4.63 o
   5   9   3        5.96        0.46      2.30 o
   6   9   3       88.20       96.61      4.84 o
   7   9   3        2.16        1.96      2.86 o
  -6  10   3        3.84       -0.07      3.37 o
  -5  10   3       20.73       23.34      7.34 o
  -4  10   3       32.48       34.83      5.75 o
  -3  10   3       76.41       65.65      6.72 o
  -2  10   3       23.83       35.53      6.23 o
  -1  10   3       66.84       78.24      7.89 o
   0  10   3      100.72      111.38      9.77 o
   1  10   3       67.10       71.83      8.49 o
   2  10   3       23.68       31.71      7.30 o
   3  10   3       76.89       57.59      8.27 o
   4  10   3       32.35       36.65      4.25 o
   5  10   3       21.06       19.83      3.75 o
   6  10   3        3.97        2.91      3.21 o
  -5  11   3        2.22        8.99      4.07 o
  -4  11   3       11.82       17.44      4.18 o
  -3  11   3        1.84        4.02      3.60 o
  -2  11   3       48.06       43.32      6.89 o
  -1  11   3        1.53       -3.08      4.29 o
   0  11   3       16.20       24.00      6.19 o
   1  11   3        1.44       -2.87      5.22 o
   2  11   3       47.75       44.40      8.34 o
   3  11   3        1.86        7.16      3.61 o
   4  11   3       11.68       14.59      3.83 o
   5  11   3        2.38        3.68      3.67 o
  -3  12   3        1.91       -2.11      3.66 o
  -2  12   3       14.72        8.64      4.20 o
  -1  12   3        9.38        7.66      4.06 o
   0  12   3        0.51       -3.49      3.49 o
   1  12   3        9.28        9.27      4.02 o
   2  12   3       15.23       17.01      5.52 o
   3  12   3        1.64       -1.40      5.53 o
   0   0   4     2804.24     2635.76     29.74 o
   1   0   4      298.94      286.18      2.83 o
   2   0   4      489.90      490.16      5.27 o
   3   0   4        0.59        3.14      0.70 o
   4   0   4       99.37       86.92      2.59 o
   5   0   4      120.30      105.77      2.90 o
   6   0   4        1.20        1.08      1.30 o
   7   0   4        1.43        2.78      1.68 o
   8   0   4      260.32      267.31      9.23 o
   9   0   4        4.36        4.66      3.42 o
  10   0   4        4.08        4.34      3.67 o
  11   0   4        1.52        3.44      4.10 o
 -11   1   4        9.97        9.47      4.55 o
 -10   1   4       14.87       20.53      6.12 o
  -9   1   4       11.61       13.04      3.75 o
  -8   1   4       36.46       37.57      4.28 o
  -7   1   4      102.74      101.84      4.23 o
  -6   1   4      178.69      188.87      7.69 o
  -5   1   4      243.97      258.78      7.09 o
  -4   1   4     2255.57     2427.88     32.87 o
  -3   1   4     1800.07     1756.68     30.70 o
  -2   1   4    12608.24    12737.31    124.50 o
  -1   1   4     4190.71     4292.50     34.41 o
   0   1   4     5623.53     5687.54     44.54 o
   1   1   4     4245.32     4322.26     34.04 o
   2   1   4    12535.83    12696.53    114.95 o
   3   1   4     1766.03     1754.93     16.69 o
   4   1   4     2280.65     2429.38     28.08 o
   5   1   4      247.38      242.65      9.97 o
   6   1   4      176.78      183.52      5.97 o
   7   1   4      101.13       92.48      3.00 o
   8   1   4       34.39       29.81      3.99 o
   9   1   4       10.83        6.56      3.54 o
  10   1   4       14.11       15.68      4.13 o
  11   1   4        9.99        5.90     11.60 o
 -10   2   4       34.92       41.21      5.11 o
  -9   2   4      142.47      145.81      7.42 o
  -8   2   4       15.86       19.11      3.84 o
  -7   2   4       98.54       88.29      4.62 o
  -6   2   4      671.63      636.85     20.83 o
  -5   2   4      206.42      191.36     10.27 o
  -4   2   4      124.54      129.41      4.67 o
  -3   2   4      410.61      379.07      5.89 o
  -2   2   4     4080.88     4076.27     41.02 o
  -1   2   4     8051.68     7806.28     77.26 o
   0   2   4      638.34      687.20      6.51 o
   1   2   4     8019.40     7865.05     61.57 o
   2   2   4     4047.32     4097.50     45.88 o
   3   2   4      425.95      402.34     12.38 o
   4   2   4      124.77      125.03      4.73 o
   5   2   4      209.37      193.59      3.86 o
   6   2   4      671.04      642.92      9.40 o
   7   2   4       93.79       81.36      3.87 o
   8   2   4       15.64       13.99      3.60 o
   9   2   4      139.72      136.05      7.05 o
  10   2   4       35.02       27.04      4.63 o
 -10   3   4       54.63       66.06      6.15 o
  -9   3   4        4.62       -2.79      4.61 o
  -8   3   4      105.58      102.77      6.25 o
  -7   3   4      760.13      744.65     16.75 o
  -6   3   4      154.59      161.40      6.20 o
  -5   3   4      481.56      498.85      8.90 o
  -4   3   4      463.78      475.05      8.24 o
  -3   3   4      603.39      677.64     11.39 o
  -2   3   4      370.93      397.58      6.07 o
  -1   3   4     5297.90     5413.19     53.75 o
   0   3   4     1150.60     1152.09     11.38 o
   1   3   4     5272.27     5395.13     70.30 o
   2   3   4      357.51      393.12      5.18 o
   3   3   4      615.54      695.56     14.11 o
   4   3   4      473.93      486.80     11.37 o
   5   3   4      477.86      490.34     10.42 o
   6   3   4      154.39      154.82      3.70 o
   7   3   4      770.55      752.53     13.26 o
   8   3   4      107.72       91.54      5.64 o
   9   3   4        5.26        2.05      3.30 o
  10   3   4       55.21       72.60      8.71 o
 -10   4   4        7.17       10.23      4.19 o
  -9   4   4        0.53        0.14      3.28 o
  -8   4   4       76.03       69.05      7.00 o
  -7   4   4      176.74      162.75     10.89 o
  -6   4   4       18.22       20.09      2.42 o
  -5   4   4       32.88       36.29      2.42 o
  -4   4   4      389.33      411.22      7.52 o
  -3   4   4      614.52      639.20     10.18 o
  -2   4   4      430.57      428.74      6.57 o
  -1   4   4       50.83       55.14      2.14 o
   0   4   4      984.65      905.06     10.31 o
   1   4   4       52.28       49.88      2.56 o
   2   4   4      430.66      425.49      6.04 o
   3   4   4      606.18      624.87     20.38 o
   4   4   4      400.40      415.20     10.69 o
   5   4   4       30.73       33.02      3.80 o
   6   4   4       17.82       19.27      1.66 o
   7   4   4      181.05      173.79      9.07 o
   8   4   4       80.28       70.96      4.95 o
   9   4   4        0.63        1.76      3.14 o
  10   4   4        7.02        9.56      4.22 o
 -10   5   4       27.85       32.14      5.25 o
  -9   5   4       21.02       25.35      4.52 o
  -8   5   4        2.75        4.97      2.74 o
  -7   5   4       88.48       94.06      5.73 o
  -6   5   4      381.73      359.62      7.78 o
  -5   5   4      296.46      301.73      6.59 o
  -4   5   4       23.37       23.75      2.25 o
  -3   5   4        4.80        5.49      1.46 o
  -2   5   4      282.54      313.42      6.04 o
  -1   5   4      108.91      104.85      2.99 o
   0   5   4      214.13      211.54      5.47 o
   1   5   4      110.23      102.80      4.93 o
   2   5   4      268.89      304.24      4.87 o
   3   5   4        5.99        1.57      2.31 o
   4   5   4       22.29       25.48      4.82 o
   5   5   4      296.10      295.75      9.93 o
   6   5   4      382.46      365.63     11.79 o
   7   5   4       90.23       78.13      3.88 o
   8   5   4        2.46        9.63      3.46 o
   9   5   4       21.79       24.76      4.03 o
  10   5   4       27.31       37.32      5.12 o
  -9   6   4       57.42       56.78      6.09 o
  -8   6   4       35.73       34.36      4.91 o
  -7   6   4      193.76      184.94      6.40 o
  -6   6   4        6.15        7.87      2.93 o
  -5   6   4      402.59      385.64     11.13 o
  -4   6   4      185.05      179.10      4.93 o
  -3   6   4      109.69      112.18      3.79 o
  -2   6   4       87.18       73.00      3.20 o
  -1   6   4      304.01      273.14      5.47 o
   0   6   4       20.46       18.39      1.68 o
   1   6   4      301.14      269.26      4.59 o
   2   6   4       87.12       70.19      3.07 o
   3   6   4      109.73      107.97      3.57 o
   4   6   4      184.02      170.22      7.37 o
   5   6   4      398.20      385.20     11.96 o
   6   6   4        6.54        7.34      3.89 o
   7   6   4      194.31      189.37      9.35 o
   8   6   4       35.51       35.97      3.44 o
   9   6   4       56.51       56.08      5.03 o
  -9   7   4        1.10        8.71      4.03 o
  -8   7   4       18.13       20.14      3.45 o
  -7   7   4        9.73       12.08      2.93 o
  -6   7   4       72.84       75.50      5.15 o
  -5   7   4        7.49       12.72      4.49 o
  -4   7   4      360.58      351.17      7.66 o
  -3   7   4      293.26      295.61      8.17 o
  -2   7   4       68.14       71.52      3.48 o
  -1   7   4      165.57      167.79      5.94 o
   0   7   4      183.85      191.55      4.04 o
   1   7   4      166.72      156.78      4.56 o
   2   7   4       66.72       70.07      3.44 o
   3   7   4      300.30      296.59      6.79 o
   4   7   4      354.77      337.34     14.15 o
   5   7   4        8.44        6.84      4.03 o
   6   7   4       72.65       89.63      6.85 o
   7   7   4       10.48        9.07      4.56 o
   8   7   4       18.20       20.25      7.83 o
   9   7   4        0.95        2.22      3.11 o
  -8   8   4       13.49       20.94      3.73 o
  -7   8   4       23.35       19.45      6.43 o
  -6   8   4       11.58       12.67      3.35 o
  -5   8   4        8.70        7.96      4.90 o
  -4   8   4       88.58       92.67      5.54 o
  -3   8   4       26.83       23.94      3.53 o
  -2   8   4      176.52      182.17      7.87 o
  -1   8   4       63.42       67.22      5.72 o
   0   8   4      253.04      230.83      5.23 o
   1   8   4       64.12       61.66      2.98 o
   2   8   4      176.84      178.49      5.60 o
   3   8   4       27.53       28.29      3.50 o
   4   8   4       93.02       86.21      4.05 o
   5   8   4        8.93        5.13      4.08 o
   6   8   4       11.83       11.67      4.97 o
   7   8   4       22.99       18.45      5.04 o
   8   8   4       13.79       20.37      7.89 o
  -7   9   4       21.14       22.57      3.64 o
  -6   9   4       28.46       31.22      7.93 o
  -5   9   4        3.41        3.33      3.30 o
  -4   9   4       11.75       17.88      5.33 o
  -3   9   4       68.22       76.03      5.25 o
  -2   9   4      502.99      482.88     13.74 o
  -1   9   4        1.47       -3.16      3.16 o
   0   9   4        0.07       -3.69      3.69 o
   1   9   4        1.12       -2.84      4.69 o
   2   9   4      503.58      480.64     20.13 o
   3   9   4       67.09       68.85      9.30 o
   4   9   4       11.97        8.70      3.94 o
   5   9   4        3.28        3.85      4.20 o
   6   9   4       27.05       22.89      3.05 o
   7   9   4       20.96       31.89      5.87 o
  -6  10   4        8.24       13.63      4.11 o
  -5  10   4       16.87       33.12      5.85 o
  -4  10   4       10.42       17.71      5.03 o
  -3  10   4       50.99       41.85      6.33 o
  -2  10   4       57.41       52.56      6.61 o
  -1  10   4       78.49       82.06      8.52 o
   0  10   4        0.48        0.62      4.77 o
   1  10   4       78.63       91.36      9.35 o
   2  10   4       59.73       46.87      8.06 o
   3  10   4       51.89       43.07      7.97 o
   4  10   4       10.48        9.01      6.13 o
   5  10   4       15.93       26.00      3.84 o
   6  10   4        8.10       10.17      3.42 o
  -5  11   4        6.47       13.55      6.01 o
  -4  11   4       18.49       25.89      4.44 o
  -3  11   4       22.32       18.00      5.51 o
  -2  11   4       35.23       35.27      6.53 o
  -1  11   4        2.86        2.20      4.72 o
   0  11   4       15.83       17.09      6.01 o
   1  11   4        2.55        0.08      5.64 o
   2  11   4       35.52       24.67      7.47 o
   3  11   4       21.12        8.67      6.62 o
   4  11   4       18.77       19.61      4.17 o
   5  11   4        6.02       -0.44      7.50 o
  -3  12   4       27.22       25.92      5.12 o
  -2  12   4       10.44        9.22      5.93 o
  -1  12   4       19.93       16.86      6.31 o
   0  12   4        0.03       -4.73      4.73 o
   1  12   4       20.30       24.27      7.32 o
   2  12   4       10.47        8.67      4.29 o
   3  12   4       27.36       28.15      4.97 o
   1   0   5      202.82      181.47      2.12 o
   2   0   5       15.21       10.60      1.11 o
   3   0   5      887.65      835.65      8.68 o
   4   0   5       19.35       24.38      1.70 o
   5   0   5      400.36      489.47      7.27 o
   6   0   5      456.05      449.11      9.70 o
   7   0   5       68.65       57.03      5.68 o
   8   0   5        1.84       -0.22      3.31 o
   9   0   5      106.04      102.61     16.64 o
  10   0   5       14.04       13.62      6.34 o
  11   0   5       19.31       14.33      4.74 o
 -11   1   5        5.91        5.48      6.29 o
 -10   1   5       14.62       14.95      4.33 o
  -9   1   5        1.50        4.29      3.36 o
  -8   1   5      187.95      183.89      7.94 o
  -7   1   5      193.20      192.07     10.11 o
  -6   1   5      463.87      451.11     11.16 o
  -5   1   5      596.90      554.56      9.90 o
  -4   1   5       66.73       66.07      3.10 o
  -3   1   5     1314.28     1275.32     15.65 o
  -2   1   5      515.74      551.30      7.53 o
  -1   1   5     6860.49     7056.96     58.64 o
   0   1   5      152.97      176.77      2.09 o
   1   1   5     6797.80     6978.38     54.76 o
   2   1   5      535.53      562.69      5.33 o
   3   1   5     1301.00     1275.12     13.68 o
   4   1   5       61.82       65.12      3.84 o
   5   1   5      605.98      552.31      9.38 o
   6   1   5      461.62      469.35      8.80 o
   7   1   5      197.89      190.62      4.29 o
   8   1   5      192.12      181.61      7.74 o
   9   1   5        1.76        0.51      3.09 o
  10   1   5       15.20       14.22      6.26 o
 -10   2   5        1.35        7.09      3.89 o
  -9   2   5       49.27       40.05      4.86 o
  -8   2   5      273.86      261.01     10.08 o
  -7   2   5       89.46       78.48      5.15 o
  -6   2   5        9.94        6.88      2.77 o
  -5   2   5      524.01      541.99      9.59 o
  -4   2   5      639.91      619.68     11.14 o
  -3   2   5      245.27      236.47      4.34 o
  -2   2   5      626.50      619.71      7.54 o
  -1   2   5    11233.79    11282.28    110.21 o
   0   2   5     3174.53     3087.07     24.61 o
   1   2   5    11164.17    11212.20     87.41 o
   2   2   5      624.76      615.94      6.78 o
   3   2   5      239.41      243.33      4.97 o
   4   2   5      624.59      604.56      8.23 o
   5   2   5      521.86      527.19      7.73 o
   6   2   5        9.45        4.52      1.64 o
   7   2   5       91.18       83.02      4.06 o
   8   2   5      277.52      265.53      8.96 o
   9   2   5       49.53       39.37      7.19 o
  10   2   5        1.25        4.54      3.92 o
 -10   3   5        4.06        5.83      4.03 o
  -9   3   5       20.02       21.65      8.15 o
  -8   3   5       47.94       34.60      4.49 o
  -7   3   5      444.02      438.56     15.23 o
  -6   3   5       72.41       80.51      4.85 o
  -5   3   5       80.10       80.24      4.77 o
  -4   3   5      415.28      398.34      7.40 o
  -3   3   5     1395.44     1327.43     16.71 o
  -2   3   5      780.80      845.45      9.97 o
  -1   3   5      841.59      865.58     10.17 o
   0   3   5      847.80      767.89      7.46 o
   1   3   5      861.63      897.32      7.89 o
   2   3   5      758.45      846.10     11.11 o
   3   3   5     1409.85     1363.16     24.70 o
   4   3   5      409.57      391.01     10.01 o
   5   3   5       80.30       83.20      3.08 o
   6   3   5       71.30       76.44      2.72 o
   7   3   5      449.62      415.28     16.85 o
   8   3   5       47.73       37.54      4.07 o
   9   3   5       19.90       26.62      4.10 o
  10   3   5        4.44        9.45      4.04 o
 -10   4   5       42.22       47.85      5.72 o
  -9   4   5       21.44       13.09      6.24 o
  -8   4   5       98.72       88.48      6.05 o
  -7   4   5       58.03       56.99     11.41 o
  -6   4   5      174.77      162.28      5.13 o
  -5   4   5      102.83       97.27      4.92 o
  -4   4   5      157.36      139.40      4.06 o
  -3   4   5       34.74       28.83      2.86 o
  -2   4   5      411.75      393.73      6.35 o
  -1   4   5     1788.45     1859.18     22.23 o
   0   4   5      609.07      628.80      9.40 o
   1   4   5     1781.63     1858.59     17.93 o
   2   4   5      423.68      391.06      5.02 o
   3   4   5       37.30       23.34      8.93 o
   4   4   5      156.81      134.96      6.03 o
   5   4   5      106.57      107.54      8.38 o
   6   4   5      180.49      163.28      3.43 o
   7   4   5       55.67       50.87      3.34 o
   8   4   5       98.22       93.52      5.47 o
   9   4   5       20.72       24.21      3.89 o
  10   4   5       42.49       45.53      5.38 o
 -10   5   5        0.09        0.09      3.87 o
  -9   5   5       43.63       41.63      5.04 o
  -8   5   5       42.22       45.97      3.94 o
  -7   5   5      137.33      131.60      6.53 o
  -6   5   5       10.64       15.25      2.62 o
  -5   5   5      113.24      117.03      4.30 o
  -4   5   5      127.76      119.75      4.02 o
  -3   5   5      136.02      144.86      4.19 o
  -2   5   5      168.45      176.76      4.08 o
  -1   5   5       36.96       40.48      2.22 o
   0   5   5      115.11       93.01      2.92 o
   1   5   5       38.83       37.15      2.87 o
   2   5   5      168.53      169.01      3.00 o
   3   5   5      139.11      138.37      7.18 o
   4   5   5      126.65      137.06      6.28 o
   5   5   5      113.79      106.22      6.29 o
   6   5   5        9.50       12.34      4.15 o
   7   5   5      137.44      131.56      5.87 o
   8   5   5       40.96       47.87      4.00 o
   9   5   5       44.47       47.14      4.65 o
  10   5   5        0.15       -1.74      3.76 o
  -9   6   5        1.82        4.08     11.90 o
  -8   6   5       51.93       49.57      4.14 o
  -7   6   5       17.91       23.71      3.90 o
  -6   6   5        7.44        6.31      3.03 o
  -5   6   5      231.93      239.44      6.24 o
  -4   6   5      288.06      274.99      6.48 o
  -3   6   5       78.87       78.48      3.39 o
  -2   6   5       38.96       36.29      2.47 o
  -1   6   5      709.67      762.34     10.97 o
   0   6   5      301.63      335.19      5.67 o
   1   6   5      717.17      741.44     12.30 o
   2   6   5       38.69       32.78      2.52 o
   3   6   5       82.48       70.04      3.40 o
   4   6   5      298.72      285.06     15.50 o
   5   6   5      227.95      240.02     15.48 o
   6   6   5        7.32        6.30      3.87 o
   7   6   5       19.15       24.74      4.96 o
   8   6   5       52.20       47.96      4.86 o
   9   6   5        1.88        4.72      3.25 o
  -9   7   5        6.31        6.72      4.17 o
  -8   7   5       11.67       16.20      3.30 o
  -7   7   5       64.99       75.52      5.34 o
  -6   7   5       64.00       69.91      5.00 o
  -5   7   5      465.31      470.26     12.28 o
  -4   7   5      282.19      292.93      9.81 o
  -3   7   5      157.50      165.03      5.96 o
  -2   7   5      223.74      236.03      6.09 o
  -1   7   5       31.28       33.76      2.37 o
   0   7   5      464.94      478.21      7.04 o
   1   7   5       30.61       29.55      3.55 o
   2   7   5      222.74      220.54      4.38 o
   3   7   5      156.63      153.03      4.78 o
   4   7   5      283.75      280.07      6.55 o
   5   7   5      461.17      460.43     13.68 o
   6   7   5       63.55       49.82      5.57 o
   7   7   5       65.66       67.97     10.55 o
   8   7   5       11.63        5.67      6.81 o
   9   7   5        6.36        4.69      3.20 o
  -8   8   5        4.47        5.07      3.18 o
  -7   8   5        9.97        9.58      3.11 o
  -6   8   5        6.77        2.96      3.11 o
  -5   8   5        1.26        4.14      3.24 o
  -4   8   5        1.11       -2.64      2.64 o
  -3   8   5       88.85       96.29      5.56 o
  -2   8   5       37.04       41.29      3.96 o
  -1   8   5      172.79      182.06      5.22 o
   0   8   5       43.96       42.94      6.23 o
   1   8   5      177.85      178.22      6.41 o
   2   8   5       36.95       38.36      3.22 o
   3   8   5       89.43       86.39      4.21 o
   4   8   5        1.09        2.18      2.06 o
   5   8   5        1.03        1.55      4.37 o
   6   8   5        6.38       -1.36      4.10 o
   7   8   5       10.38        5.27      5.03 o
   8   8   5        4.35        4.06      6.78 o
  -7   9   5        3.35        3.72      3.12 o
  -6   9   5       34.71       46.39      4.98 o
  -5   9   5       51.13       50.75      4.98 o
  -4   9   5       25.83       32.89      7.10 o
  -3   9   5       42.69       41.13      4.44 o
  -2   9   5        2.77       -1.29      3.03 o
  -1   9   5      135.44      145.88      6.81 o
   0   9   5        3.73        1.90      4.47 o
   1   9   5      138.91      136.43     10.82 o
   2   9   5        2.28       -4.97      5.10 o
   3   9   5       40.51       44.31      5.04 o
   4   9   5       25.64       32.23      9.10 o
   5   9   5       52.05       43.14     10.62 o
   6   9   5       35.14       53.52      6.52 o
   7   9   5        2.92        3.32      4.85 o
  -6  10   5        0.82        0.25      5.74 o
  -5  10   5       33.37       35.04      6.19 o
  -4  10   5       64.93       76.45      7.60 o
  -3  10   5       57.94       54.06      6.85 o
  -2  10   5        2.49       -1.70      4.40 o
  -1  10   5       56.33       49.07      7.06 o
   0  10   5      321.58      352.18     16.63 o
   1  10   5       56.66       49.86      7.69 o
   2  10   5        2.44        0.68      5.19 o
   3  10   5       57.33       56.99      8.99 o
   4  10   5       65.29       51.85      8.65 o
   5  10   5       33.89       44.84      9.31 o
   6  10   5        0.77        7.14      3.14 o
  -5  11   5        2.81        1.93      3.99 o
  -4  11   5       23.58       23.96      6.48 o
  -3  11   5       31.62       28.38      6.35 o
  -2  11   5        0.63       -1.38      4.50 o
  -1  11   5        1.22        1.79      4.64 o
   0  11   5        0.06        2.84      5.20 o
   1  11   5        1.22       -2.33      5.67 o
   2  11   5        0.41       -1.17      5.75 o
   3  11   5       31.58       32.89      8.04 o
   4  11   5       23.24       34.61      9.01 o
   5  11   5        3.05        2.53      3.66 o
  -3  12   5        0.10       -4.99      5.02 o
  -2  12   5        0.27        2.74      4.99 o
  -1  12   5        5.13        5.62      5.64 o
   0  12   5        0.08       -0.03      5.35 o
   1  12   5        5.49        3.36      6.22 o
   2  12   5        0.34       -0.23      5.83 o
   3  12   5        0.14        4.73      6.52 o
   0   0   6     2586.73     2741.32     31.06 o
   1   0   6      638.22      693.05      6.24 o
   2   0   6      333.35      329.57      6.30 o
   3   0   6       87.88       80.55      2.02 o
   4   0   6       43.72       37.88      1.60 o
   5   0   6      614.66      585.50      8.39 o
   6   0   6       65.41       59.51      2.51 o
   7   0   6       41.49       52.98      5.94 o
   8   0   6      186.35      185.69      7.78 o
   9   0   6        7.23        5.44      3.43 o
  10   0   6        0.14       -1.51      4.47 o
 -10   1   6       10.77       14.51      4.45 o
  -9   1   6       15.81       19.44      4.00 o
  -8   1   6      185.47      190.03      8.04 o
  -7   1   6      112.24      117.01     11.01 o
  -6   1   6      238.40      235.02      9.03 o
  -5   1   6       94.68       81.82      3.10 o
  -4   1   6      788.85      848.42     11.52 o
  -3   1   6      297.46      316.47      5.65 o
  -2   1   6     1125.30     1180.55     10.70 o
  -1   1   6     4116.41     4010.16     33.87 o
   0   1   6     1742.63     1849.44     15.13 o
   1   1   6     4144.21     3989.04     31.64 o
   2   1   6     1104.15     1158.39     10.02 o
   3   1   6      284.84      313.08      4.46 o
   4   1   6      797.42      846.41     11.04 o
   5   1   6       94.40       77.07      3.19 o
   6   1   6      234.80      218.48      7.18 o
   7   1   6      109.78      115.65      3.47 o
   8   1   6      180.88      175.49      9.08 o
   9   1   6       16.06       21.84      4.36 o
  10   1   6       11.08       13.28      4.27 o
 -10   2   6       17.06       24.45      4.71 o
  -9   2   6       85.15       93.07      6.25 o
  -8   2   6       23.89       26.80      4.35 o
  -7   2   6      133.06      131.18      6.45 o
  -6   2   6      607.59      594.57     12.62 o
  -5   2   6      378.08      415.76      7.14 o
  -4   2   6      618.70      628.74      9.23 o
  -3   2   6      645.43      636.12      8.93 o
  -2   2   6     3221.72     3389.44     34.85 o
  -1   2   6     5720.79     5897.03     46.47 o
   0   2   6     4735.89     4886.10     38.49 o
   1   2   6     5668.98     5905.13     46.31 o
   2   2   6     3244.62     3445.41     29.78 o
   3   2   6      629.81      625.99      8.30 o
   4   2   6      620.04      627.27      8.52 o
   5   2   6      370.40      393.28      9.40 o
   6   2   6      612.30      600.18      7.76 o
   7   2   6      129.45      132.67      5.26 o
   8   2   6       23.61       24.97      3.95 o
   9   2   6       86.45       94.82     13.12 o
  10   2   6       17.25       15.70      4.36 o
 -10   3   6       37.64       49.53      5.82 o
  -9   3   6        3.32        0.67      3.50 o
  -8   3   6      162.03      161.21      7.61 o
  -7   3   6      189.28      187.56      7.81 o
  -6   3   6      288.64      271.35      6.77 o
  -5   3   6       55.69       52.39      2.87 o
  -4   3   6      481.90      459.34      8.46 o
  -3   3   6     2210.13     2167.07     29.76 o
  -2   3   6       39.27       35.85      1.62 o
  -1   3   6     1900.85     2092.74     23.85 o
   0   3   6       81.41       76.46      2.46 o
   1   3   6     1871.76     2042.30     18.16 o
   2   3   6       40.34       30.95      2.02 o
   3   3   6     2222.74     2190.23     58.54 o
   4   3   6      491.39      472.29     11.24 o
   5   3   6       55.52       51.52      2.88 o
   6   3   6      288.26      268.14      5.10 o
   7   3   6      192.83      186.23      4.76 o
   8   3   6      163.94      154.97      6.92 o
   9   3   6        3.06        6.70      3.33 o
  10   3   6       37.91       51.90      5.61 o
 -10   4   6        5.42        8.01      4.58 o
  -9   4   6       23.85       18.03      4.47 o
  -8   4   6       27.72       34.43      4.58 o
  -7   4   6      139.05      141.96      7.66 o
  -6   4   6      247.77      226.92      6.28 o
  -5   4   6      149.81      153.86      4.95 o
  -4   4   6        6.45        3.50      1.72 o
  -3   4   6     1783.83     1755.69     24.95 o
  -2   4   6      120.33      122.06      3.32 o
  -1   4   6      108.52      109.02      3.05 o
   0   4   6       47.47       62.96      2.36 o
   1   4   6      101.42      102.69      2.43 o
   2   4   6      121.43      114.49      2.63 o
   3   4   6     1809.38     1803.17     73.58 o
   4   4   6        8.65        4.90      4.13 o
   5   4   6      144.99      152.15      6.85 o
   6   4   6      249.39      221.44      7.27 o
   7   4   6      142.24      128.46      3.74 o
   8   4   6       29.47       28.93      3.82 o
   9   4   6       24.68       26.21     11.15 o
  10   4   6        5.17       13.67      5.57 o
 -10   5   6       16.30       21.41      5.20 o
  -9   5   6        6.69        7.12      4.23 o
  -8   5   6       47.04       51.32      5.13 o
  -7   5   6      146.98      148.25      7.22 o
  -6   5   6      313.29      292.74     10.20 o
  -5   5   6      458.13      460.84      9.06 o
  -4   5   6       95.12       93.08      3.65 o
  -3   5   6      353.64      362.94      7.30 o
  -2   5   6      220.10      221.94      4.74 o
  -1   5   6      250.65      242.31      5.29 o
   0   5   6       65.49       57.71      2.51 o
   1   5   6      242.17      238.45      4.16 o
   2   5   6      213.29      219.05      4.14 o
   3   5   6      358.29      342.06      9.64 o
   4   5   6       89.82       75.67      7.50 o
   5   5   6      450.65      445.28     18.16 o
   6   5   6      310.02      283.75     13.29 o
   7   5   6      150.43      140.81      4.71 o
   8   5   6       48.28       46.67      3.98 o
   9   5   6        7.25        2.09      3.33 o
  10   5   6       15.87       24.52      4.82 o
  -9   6   6       42.60       46.22      5.55 o
  -8   6   6        4.96        3.13      2.87 o
  -7   6   6       69.95       78.54      5.39 o
  -6   6   6        0.29       -5.08      5.08 o
  -5   6   6       24.81       25.31      3.92 o
  -4   6   6       26.64       24.70      2.47 o
  -3   6   6      233.00      248.78      6.06 o
  -2   6   6      468.35      433.92      8.61 o
  -1   6   6       94.79       99.19      3.46 o
   0   6   6       72.48       90.29      2.70 o
   1   6   6       90.85       87.21      4.46 o
   2   6   6      471.03      442.41      6.99 o
   3   6   6      236.38      243.53      4.55 o
   4   6   6       27.10       28.57      4.20 o
   5   6   6       24.53       18.29      6.85 o
   6   6   6        0.08       -5.29      5.29 o
   7   6   6       69.88       63.44      6.38 o
   8   6   6        4.83       -2.26      6.24 o
   9   6   6       41.52       53.85      6.63 o
  -9   7   6        4.54       13.68      4.49 o
  -8   7   6       25.50       27.70      3.80 o
  -7   7   6        1.82        3.14      3.16 o
  -6   7   6       35.32       39.88      4.29 o
  -5   7   6      144.84      136.52      9.43 o
  -4   7   6      298.47      306.16     17.26 o
  -3   7   6       64.94       64.85      3.53 o
  -2   7   6       71.45       73.29      4.92 o
  -1   7   6      196.45      213.10      5.19 o
   0   7   6       74.19       84.11      2.97 o
   1   7   6      195.09      204.71      5.74 o
   2   7   6       71.50       71.29      3.35 o
   3   7   6       66.42       68.23      5.10 o
   4   7   6      295.04      299.18      7.64 o
   5   7   6      149.42      150.62      8.06 o
   6   7   6       35.84       39.50      5.44 o
   7   7   6        2.30        6.80      4.15 o
   8   7   6       24.69       32.73      8.15 o
   9   7   6        4.79       13.36      7.95 o
  -8   8   6        3.55        7.45      3.32 o
  -7   8   6       20.18       21.55      4.07 o
  -6   8   6        1.31        2.06      3.27 o
  -5   8   6      185.12      176.93      7.76 o
  -4   8   6       21.87       32.47      4.10 o
  -3   8   6       70.75       66.85      4.89 o
  -2   8   6      165.45      177.58     11.13 o
  -1   8   6      458.86      479.75     12.08 o
   0   8   6      332.88      310.70      6.10 o
   1   8   6      459.67      475.74      9.51 o
   2   8   6      165.73      180.93      5.81 o
   3   8   6       71.09       63.86      6.45 o
   4   8   6       22.55       32.82      5.81 o
   5   8   6      184.42      167.26      8.91 o
   6   8   6        1.34        0.58      4.40 o
   7   8   6       19.40       20.04      5.12 o
   8   8   6        3.93        9.18      7.32 o
  -7   9   6        2.55        2.37      3.63 o
  -6   9   6        6.99       17.83      4.75 o
  -5   9   6       17.65       18.08      4.03 o
  -4   9   6       83.59       81.29      5.78 o
  -3   9   6       67.74       65.30      5.28 o
  -2   9   6      291.02      285.66     20.28 o
  -1   9   6        1.59       -4.22      5.29 o
   0   9   6      137.05      121.69      9.85 o
   1   9   6        1.99        4.71      5.63 o
   2   9   6      293.15      276.38     15.06 o
   3   9   6       69.81       71.60      8.80 o
   4   9   6       85.21       98.58      6.91 o
   5   9   6       18.16       20.57      5.10 o
   6   9   6        6.91        2.45      4.52 o
   7   9   6        2.50       -3.12      4.45 o
  -6  10   6        7.72        8.18      5.55 o
  -5  10   6       19.12       29.57      6.20 o
  -4  10   6        8.70       10.89      5.37 o
  -3  10   6       30.61       16.33      5.72 o
  -2  10   6       25.68       18.56      5.89 o
  -1  10   6       88.17       92.53      9.00 o
   0  10   6        6.56        2.42      5.45 o
   1  10   6       87.20       83.92      9.32 o
   2  10   6       24.96       21.76      7.15 o
   3  10   6       30.15       18.49      7.34 o
   4  10   6        8.49        9.00      7.02 o
   5  10   6       18.27       19.59      7.60 o
   6  10   6        7.49       -3.16      6.67 o
  -5  11   6        2.98       -0.16      5.18 o
  -4  11   6       17.02       20.44      6.42 o
  -3  11   6        5.65        8.77      5.63 o
  -2  11   6        3.83        6.19      5.15 o
  -1  11   6        4.95       -0.05      5.07 o
   0  11   6       56.20       48.95      7.87 o
   1  11   6        5.48        0.47      5.66 o
   2  11   6        4.14       -2.85      5.83 o
   3  11   6        6.22        9.57      7.10 o
   4  11   6       17.07       17.27      7.95 o
   5  11   6        2.75       -1.87      7.07 o
  -3  12   6       37.77       43.56      8.15 o
  -2  12   6        1.35       -4.88      4.88 o
   0  12   6        2.61        0.21      5.71 o
   1  12   6        2.10       -4.19      5.74 o
   2  12   6        1.35       -6.06      6.06 o
   3  12   6       37.36       38.59      9.29 o
   1   0   7     5223.49     5316.08     41.82 o
   2   0   7      197.34      180.90      2.41 o
   3   0   7       31.57       27.76      2.04 o
   4   0   7       50.42       54.32      1.91 o
   5   0   7      251.17      281.08      4.89 o
   6   0   7      389.33      382.88     10.06 o
   7   0   7        0.46       -2.60      2.60 o
   8   0   7        0.14       -1.05      3.10 o
   9   0   7        9.20        3.45      3.46 o
  10   0   7       40.30       50.03      5.66 o
 -10   1   7       14.01       15.99      4.56 o
  -9   1   7       45.51       41.08      4.89 o
  -8   1   7      223.76      226.29      8.83 o
  -7   1   7      192.23      181.24      7.28 o
  -6   1   7      200.54      213.36      5.30 o
  -5   1   7      230.99      230.08      5.09 o
  -4   1   7      119.29      122.62      3.42 o
  -3   1   7      117.34      131.93      3.25 o
  -2   1   7       78.74       80.09      1.77 o
  -1   1   7     3306.79     3512.78     29.86 o
   0   1   7     1665.53     1733.09     14.37 o
   1   1   7     3297.70     3476.28     27.88 o
   2   1   7       73.81       79.75      1.59 o
   3   1   7      124.04      137.30      2.76 o
   4   1   7      111.37      117.81      3.32 o
   5   1   7      230.52      231.00      5.36 o
   6   1   7      201.42      197.46      4.53 o
   7   1   7      197.15      181.02      7.13 o
   8   1   7      229.35      234.13     18.63 o
   9   1   7       45.30       51.73      7.99 o
  10   1   7       13.85        7.69      4.19 o
 -10   2   7       17.79       15.41      4.56 o
  -9   2   7        5.34        8.56      3.76 o
  -8   2   7      107.52      106.90      6.34 o
  -7   2   7      129.08      129.01     13.01 o
  -6   2   7       18.59       20.91      2.69 o
  -5   2   7      354.37      344.73      7.04 o
  -4   2   7      160.66      154.66      3.96 o
  -3   2   7     2081.92     2135.23     25.43 o
  -2   2   7     1335.15     1362.48     15.40 o
  -1   2   7      569.08      607.30      6.09 o
   0   2   7      387.29      368.84      3.95 o
   1   2   7      554.04      597.23      5.78 o
   2   2   7     1332.03     1366.62     13.51 o
   3   2   7     2110.90     2129.58     24.90 o
   4   2   7      151.73      146.86      3.22 o
   5   2   7      355.33      345.12      5.81 o
   6   2   7       19.17       17.23      1.87 o
   7   2   7      130.62      122.13      4.36 o
   8   2   7      108.59      110.88      6.24 o
   9   2   7        5.94        0.98      3.35 o
  10   2   7       18.25       20.09      4.41 o
 -10   3   7        1.94        3.66      4.05 o
  -9   3   7       17.72       17.83      4.23 o
  -8   3   7       27.54       24.62      4.35 o
  -7   3   7      231.17      209.86      8.34 o
  -6   3   7      117.68      110.58      4.71 o
  -5   3   7      234.37      221.56      5.76 o
  -4   3   7       38.24       34.76      2.42 o
  -3   3   7     3106.31     3169.68     42.25 o
  -2   3   7      737.80      742.14     10.19 o
  -1   3   7      127.54      116.39      2.34 o
   0   3   7      615.32      668.86      6.83 o
   1   3   7      128.49      111.87      2.31 o
   2   3   7      724.35      727.80      8.59 o
   3   3   7     3075.28     3145.10     36.36 o
   4   3   7       36.56       32.00      1.68 o
   5   3   7      227.78      220.99      4.15 o
   6   3   7      115.98      118.36      3.40 o
   7   3   7      235.07      209.04      5.04 o
   8   3   7       26.26       25.92      3.97 o
   9   3   7       18.34       23.48      4.92 o
  10   3   7        2.06        4.33      4.02 o
 -10   4   7       76.69       97.10      7.36 o
  -9   4   7       26.18       25.87      4.84 o
  -8   4   7       97.30      102.78      6.64 o
  -7   4   7       50.47       62.84      5.07 o
  -6   4   7      540.90      504.56     18.24 o
  -5   4   7      233.31      231.69      7.09 o
  -4   4   7       76.91       73.24      3.39 o
  -3   4   7      347.21      350.79      8.28 o
  -2   4   7      899.67      901.19     12.36 o
  -1   4   7     1075.15     1033.72     13.58 o
   0   4   7     1110.57     1133.20     13.00 o
   1   4   7     1070.72     1032.15     10.84 o
   2   4   7      913.52      913.45     11.75 o
   3   4   7      339.50      347.41      6.81 o
   4   4   7       76.55       75.18      4.58 o
   5   4   7      239.06      235.93      8.30 o
   6   4   7      542.61      499.47     11.48 o
   7   4   7       49.87       54.46      2.74 o
   8   4   7       96.82      103.60      5.80 o
   9   4   7       26.08       35.54      5.51 o
  10   4   7       77.25       93.25      6.86 o
  -9   5   7       54.61       56.92      8.92 o
  -8   5   7       22.89       22.05      4.38 o
  -7   5   7       15.61       17.87      3.71 o
  -6   5   7        9.28        4.63      3.02 o
  -5   5   7       96.50       92.51      4.28 o
  -4   5   7       66.40       63.23      3.27 o
  -3   5   7      192.44      198.31      6.57 o
  -2   5   7      272.70      280.27      6.61 o
  -1   5   7      215.86      203.28      4.55 o
   0   5   7      466.94      506.31      8.00 o
   1   5   7      217.39      197.22      3.70 o
   2   5   7      265.74      280.84      5.16 o
   3   5   7      192.30      192.86      3.68 o
   4   5   7       67.87       71.40      4.84 o
   5   5   7      100.81       88.45      5.84 o
   6   5   7        8.64        5.25      3.71 o
   7   5   7       14.62       10.69      2.30 o
   8   5   7       22.36       25.28      3.59 o
   9   5   7       55.03       53.75      6.33 o
  -9   6   7        6.48        8.85      4.40 o
  -8   6   7        9.66       11.57      3.85 o
  -7   6   7        2.19        2.65      3.31 o
  -6   6   7       32.08       29.36      5.74 o
  -5   6   7      196.26      183.91      8.71 o
  -4   6   7      120.69      112.49      4.58 o
  -3   6   7       64.77       69.25      3.48 o
  -2   6   7      151.99      155.65      5.63 o
  -1   6   7      287.73      300.00      5.99 o
   0   6   7      323.49      377.37      5.88 o
   1   6   7      292.05      282.81      6.34 o
   2   6   7      152.48      150.82      3.86 o
   3   6   7       63.53       69.22      2.50 o
   4   6   7      125.36      118.94      6.76 o
   5   6   7      193.94      170.14      8.20 o
   6   6   7       32.63       24.19      4.81 o
   7   6   7        1.67        2.03      4.11 o
   8   6   7        9.23        7.44      3.88 o
   9   6   7        6.44       13.95      5.14 o
  -9   7   7       12.32       17.75      4.77 o
  -8   7   7       12.15       14.61      4.26 o
  -7   7   7       16.70       12.59      3.88 o
  -6   7   7       13.31       10.49      3.42 o
  -5   7   7       36.91       42.35      4.42 o
  -4   7   7       23.57       27.57      3.90 o
  -3   7   7      139.05      130.73      5.02 o
  -2   7   7      222.54      215.98      6.25 o
  -1   7   7      220.11      240.47      7.69 o
   0   7   7      933.87      979.01     15.33 o
   1   7   7      221.85      233.16      8.96 o
   2   7   7      226.05      222.81      5.50 o
   3   7   7      142.14      132.77      4.64 o
   4   7   7       22.80       25.20      2.06 o
   5   7   7       35.89       29.74     10.18 o
   6   7   7       14.30       18.84      4.53 o
   7   7   7       17.47       10.51      4.49 o
   8   7   7       11.96       16.80      7.54 o
  -8   8   7        1.10       -0.98      3.21 o
  -7   8   7        7.64        6.14      6.74 o
  -6   8   7       50.55       55.85      5.17 o
  -5   8   7        6.76        1.75      3.42 o
  -4   8   7        7.00        0.08      4.79 o
  -3   8   7      229.51      230.49      9.56 o
  -2   8   7      196.00      188.92      7.67 o
  -1   8   7       11.53       21.13      3.68 o
   0   8   7        5.79        2.09      4.62 o
   1   8   7       10.32       17.68      3.90 o
   2   8   7      195.50      191.20      7.98 o
   3   8   7      230.00      234.64      9.36 o
   4   8   7        7.25        0.84      3.61 o
   5   8   7        5.98        3.23      4.04 o
   6   8   7       51.00       62.03      6.39 o
   7   8   7        7.88       -1.16      3.93 o
   8   8   7        1.12        8.74      6.92 o
  -7   9   7        5.79        7.56      4.02 o
  -6   9   7       15.42       21.79      9.89 o
  -5   9   7       45.95       43.83      5.04 o
  -4   9   7        8.69        9.15      3.63 o
  -3   9   7       78.53       68.22      5.44 o
  -2   9   7       10.17       15.07      3.71 o
  -1   9   7      256.53      251.86     13.29 o
   0   9   7       32.06       30.41      6.84 o
   1   9   7      256.36      228.55     14.06 o
   2   9   7       10.58       10.33      6.06 o
   3   9   7       79.43       80.43      9.51 o
   4   9   7        8.10        7.41      6.58 o
   5   9   7       47.63       58.74      6.36 o
   6   9   7       15.71       16.26      5.27 o
   7   9   7        5.57       -2.41      4.69 o
  -6  10   7        8.70       13.30      5.48 o
  -5  10   7       15.43       17.90      5.83 o
  -4  10   7       71.20       82.96      8.36 o
  -3  10   7       29.79       33.42      6.52 o
  -2  10   7        0.36       -3.10      4.36 o
  -1  10   7        3.50        7.63      5.35 o
   0  10   7       80.06       67.89      8.60 o
   1  10   7        3.91        3.63      6.03 o
   2  10   7        0.35       -2.29      5.71 o
   3  10   7       29.74       29.16      7.48 o
   4  10   7       70.41       71.70     10.35 o
   5  10   7       15.99       17.66      8.14 o
   6  10   7        8.60       13.17      7.93 o
  -5  11   7       11.49       14.19      6.09 o
  -4  11   7       19.70       27.25      6.80 o
  -3  11   7       11.50       12.68      6.02 o
  -2  11   7        0.40        0.49      5.06 o
  -1  11   7       17.72       12.37      5.79 o
   0  11   7       16.04       25.95      7.07 o
   1  11   7       17.75        9.69      6.67 o
   2  11   7        0.47       -1.90      6.18 o
   3  11   7       11.33       12.15      7.74 o
   4  11   7       19.62       21.09      8.44 o
   5  11   7       11.54        9.47      7.54 o
  -3  12   7        4.80        1.24      5.97 o
  -2  12   7        1.64       -0.59      5.75 o
  -1  12   7       11.67       17.04      6.62 o
   0  12   7        0.69       -5.54      5.54 o
   1  12   7       11.92       14.98      7.22 o
   2  12   7        1.37        4.97      6.74 o
   0   0   8     5442.05     5714.97     63.57 o
   1   0   8      820.52      741.69      6.90 o
   2   0   8      419.94      370.24      4.06 o
   3   0   8       94.69       87.88      3.01 o
   4   0   8       26.32       30.26      1.53 o
   5   0   8      408.62      419.27      7.75 o
   6   0   8       63.28       67.02      2.40 o
   7   0   8      305.30      301.76      9.56 o
   8   0   8        1.20       -2.83      2.83 o
   9   0   8        9.82        4.89      3.49 o
  10   0   8       20.63       18.48      4.73 o
 -10   1   8       20.38       19.80      5.72 o
  -9   1   8        9.27       10.45      3.83 o
  -8   1   8      146.44      144.43      7.44 o
  -7   1   8      125.74      136.94     12.17 o
  -6   1   8      393.86      379.13      9.11 o
  -5   1   8      167.13      198.38      4.81 o
  -4   1   8      394.84      376.93      7.10 o
  -3   1   8      640.89      646.34      8.17 o
  -2   1   8      468.48      491.47      5.87 o
  -1   1   8      143.97      148.74      2.21 o
   0   1   8     1689.37     1852.40     15.42 o
   1   1   8      138.93      143.14      2.22 o
   2   1   8      457.41      487.19      5.78 o
   3   1   8      637.39      643.04      7.99 o
   4   1   8      393.22      366.63      5.99 o
   5   1   8      171.99      192.77      5.00 o
   6   1   8      391.41      382.78      6.70 o
   7   1   8      123.15      139.79      6.68 o
   8   1   8      143.70      157.26      7.32 o
   9   1   8        9.28       10.68      4.21 o
  10   1   8       20.81       33.04      5.62 o
 -10   2   8       23.78       14.79      4.66 o
  -9   2   8       21.54       21.44      4.52 o
  -8   2   8       19.43       11.16      3.89 o
  -7   2   8       91.57       92.67      5.73 o
  -6   2   8      205.34      184.86      5.88 o
  -5   2   8       71.24       69.09      3.62 o
  -4   2   8       40.84       46.77      2.74 o
  -3   2   8      107.35      104.26      3.27 o
  -2   2   8     1848.09     1914.76     20.65 o
  -1   2   8     3575.59     3728.89     31.88 o
   0   2   8      630.67      676.96      6.46 o
   1   2   8     3563.34     3701.47     29.76 o
   2   2   8     1901.20     1918.32     20.24 o
   3   2   8      103.32      106.97      3.22 o
   4   2   8       41.16       48.81      2.96 o
   5   2   8       71.44       74.05      2.67 o
   6   2   8      212.29      195.08      4.52 o
   7   2   8       90.39       86.40      5.73 o
   8   2   8       19.18       24.55      3.93 o
   9   2   8       22.73       21.72      4.24 o
  10   2   8       23.89       32.66      5.08 o
 -10   3   8        5.84       10.59      4.39 o
  -9   3   8       19.03       17.17      4.37 o
  -8   3   8      123.12      127.50      7.27 o
  -7   3   8       69.14       69.38      5.32 o
  -6   3   8       77.01       84.38      5.63 o
  -5   3   8      530.90      521.37      9.90 o
  -4   3   8      635.32      658.30     11.35 o
  -3   3   8      222.75      268.89      9.70 o
  -2   3   8      454.80      500.64      7.84 o
  -1   3   8      877.97      821.14      8.12 o
   0   3   8     5902.53     6396.98     58.19 o
   1   3   8      883.73      826.27      8.92 o
   2   3   8      461.73      500.67      6.50 o
   3   3   8      224.88      263.20      4.09 o
   4   3   8      630.40      647.13      8.98 o
   5   3   8      533.40      518.29      7.77 o
   6   3   8       76.67       83.20      3.00 o
   7   3   8       68.87       73.76      4.07 o
   8   3   8      124.81      141.43     10.85 o
   9   3   8       19.26       19.23      4.03 o
  10   3   8        5.88        5.50      4.07 o
 -10   4   8        4.40        7.86      4.72 o
  -9   4   8       29.74       26.22      4.78 o
  -8   4   8       35.21       52.23      5.31 o
  -7   4   8      193.36      189.23      8.10 o
  -6   4   8      106.02      120.43      6.41 o
  -5   4   8      235.13      216.01      6.00 o
  -4   4   8       13.56       14.10      2.11 o
  -3   4   8      642.53      661.18     11.28 o
  -2   4   8      276.97      299.45      5.74 o
  -1   4   8      270.22      297.01      4.46 o
   0   4   8        4.08        4.44      1.57 o
   1   4   8      257.84      286.36      4.58 o
   2   4   8      277.38      293.86      4.83 o
   3   4   8      639.41      638.65      8.91 o
   4   4   8       12.89       13.65      1.37 o
   5   4   8      233.59      218.21      4.05 o
   6   4   8      107.01      105.80      6.18 o
   7   4   8      191.97      194.07      5.91 o
   8   4   8       35.42       41.13      4.31 o
   9   4   8       29.70       27.06      4.30 o
  10   4   8        4.42        2.19      4.03 o
  -9   5   8       13.92       24.03      4.87 o
  -8   5   8       78.06       73.75      6.00 o
  -7   5   8      119.89      110.11      6.51 o
  -6   5   8       89.81       88.17      5.71 o
  -5   5   8      221.82      210.19      6.24 o
  -4   5   8       88.20       76.23      3.71 o
  -3   5   8      108.90      112.84      4.33 o
  -2   5   8      249.44      269.19      6.35 o
  -1   5   8      161.57      144.99      3.94 o
   0   5   8      101.88       98.26      3.28 o
   1   5   8      161.47      141.05      3.24 o
   2   5   8      244.53      268.73      5.00 o
   3   5   8      104.03      106.18      2.51 o
   4   5   8       83.89       67.72      7.54 o
   5   5   8      216.54      203.20      8.49 o
   6   5   8       87.13       87.15      6.12 o
   7   5   8      123.44      129.61      4.66 o
   8   5   8       77.61       83.14      5.25 o
   9   5   8       14.84       11.24      3.96 o
  -9   6   8        3.71        2.95      4.23 o
  -8   6   8       14.96       20.12     10.37 o
  -7   6   8       65.59       51.99      5.06 o
  -6   6   8       55.99       76.25      5.37 o
  -5   6   8       67.36       71.48      5.09 o
  -4   6   8      303.14      299.82      7.61 o
  -3   6   8      233.72      242.42      6.39 o
  -2   6   8      317.58      343.03      7.69 o
  -1   6   8      188.81      191.27      4.89 o
   0   6   8        2.17        2.76      1.35 o
   1   6   8      188.76      191.76      4.51 o
   2   6   8      315.19      336.12      6.68 o
   3   6   8      236.06      232.42      4.01 o
   4   6   8      304.27      292.18      5.18 o
   5   6   8       65.28       69.07      8.99 o
   6   6   8       56.43       63.37      5.92 o
   7   6   8       66.01       59.74      6.13 o
   8   6   8       15.15       22.12      6.77 o
   9   6   8        3.34        1.48      3.38 o
  -8   7   8       40.37       37.34      8.94 o
  -7   7   8        3.52        8.64      3.78 o
  -6   7   8        8.83        7.71      3.56 o
  -5   7   8       22.32       19.86      3.85 o
  -4   7   8      148.73      149.42      7.14 o
  -3   7   8      112.05      101.82      5.86 o
  -2   7   8       17.60        9.00      3.80 o
  -1   7   8      179.09      183.73      5.20 o
   0   7   8       95.45      120.80      8.58 o
   1   7   8      178.27      186.69      4.83 o
   2   7   8       16.83       12.52      1.86 o
   3   7   8      112.04      101.42      8.92 o
   4   7   8      148.47      143.15      5.72 o
   5   7   8       23.49       18.38      4.55 o
   6   7   8        8.58       -1.08      3.98 o
   7   7   8        3.03        2.42      4.15 o
   8   7   8       39.86       45.71      9.04 o
  -8   8   8        1.20        8.38      4.21 o
  -7   8   8        9.55        8.05      5.92 o
  -6   8   8        0.17       -1.60      3.41 o
  -5   8   8      194.21      204.80      8.63 o
  -4   8   8       93.84       94.63      6.16 o
  -3   8   8      253.43      258.39     12.91 o
  -2   8   8        1.25        1.78      3.18 o
  -1   8   8      663.69      689.26     16.20 o
   0   8   8      150.93      148.61      6.98 o
   1   8   8      665.82      696.14     24.62 o
   2   8   8        1.25        4.65      7.91 o
   3   8   8      258.28      268.43      9.98 o
   4   8   8       95.13       97.54      6.56 o
   5   8   8      196.30      204.01     18.86 o
   6   8   8        0.16       -1.05      4.08 o
   7   8   8        9.31       16.03      5.16 o
   8   8   8        1.20       -5.96      6.71 o
  -7   9   8        1.38        1.86      4.88 o
  -6   9   8        4.90       10.04      4.33 o
  -5   9   8       30.59       28.03      4.76 o
  -4   9   8       91.85       89.74      6.18 o
  -3   9   8        5.03        3.03      4.16 o
  -2   9   8       10.13        5.77      4.05 o
  -1   9   8      120.29      107.05      9.42 o
   0   9   8      349.81      365.49     17.18 o
   1   9   8      117.04       98.88     10.08 o
   2   9   8       10.49        3.45      6.02 o
   3   9   8        5.60       -0.88      5.25 o
   4   9   8       91.26       89.14      9.96 o
   5   9   8       30.69       34.71      8.48 o
   6   9   8        5.27        2.51      7.07 o
   7   9   8        1.43       -0.79      6.40 o
  -6  10   8        0.46       -1.39      5.19 o
  -5  10   8        4.34       -1.99      4.92 o
  -4  10   8       16.11       19.57      5.93 o
  -3  10   8        4.04       -0.07      4.99 o
  -2  10   8       28.96       36.79      7.05 o
  -1  10   8       36.78       38.78      7.13 o
   0  10   8       33.55       22.51      7.06 o
   1  10   8       35.76       30.25      7.53 o
   2  10   8       31.45       45.82      8.45 o
   3  10   8        4.23        3.34      5.92 o
   4  10   8       15.96        7.23      7.37 o
   5  10   8        4.56       12.84      7.60 o
   6  10   8        0.45       -6.91      6.91 o
  -4  11   8       33.19       44.82      7.79 o
  -3  11   8       13.95       12.52      6.44 o
  -2  11   8        5.17       15.58      6.53 o
  -1  11   8       18.46       19.53      6.54 o
   0  11   8        1.47       -5.20      5.20 o
   1  11   8       18.84       20.18      7.43 o
   2  11   8        5.33        5.02      6.68 o
   3  11   8       13.52       20.33      7.93 o
   4  11   8       32.33       39.77      9.01 o
  -2  12   8        0.81       -1.72      5.66 o
  -1  12   8        2.61       -3.24      4.97 o
   0  12   8        2.35        0.94      6.06 o
   1  12   8        2.76       -1.85      6.59 o
   2  12   8        0.80       -5.67      5.67 o
   1   0   9     1942.59     1934.61     16.20 o
   2   0   9      379.84      345.42      4.62 o
   3   0   9       23.86       23.20      1.65 o
   4   0   9      228.42      234.81      4.11 o
   5   0   9       99.63      109.18      3.13 o
   6   0   9      372.77      371.83      6.31 o
   7   0   9       18.56       25.18      4.11 o
   8   0   9        2.35        2.00      3.23 o
   9   0   9       13.50       13.39      3.96 o
  10   0   9       87.19       89.38      7.02 o
 -10   1   9        2.33        4.91      4.36 o
  -9   1   9       70.41       60.68      6.41 o
  -8   1   9       41.55       37.80      6.42 o
  -7   1   9      252.17      237.97      8.81 o
  -6   1   9      196.98      200.44      5.36 o
  -5   1   9      792.21      814.41     11.92 o
  -4   1   9      153.57      135.11      3.82 o
  -3   1   9      128.10      139.15      2.46 o
  -2   1   9      405.55      431.50      5.42 o
  -1   1   9      895.44      830.85      7.75 o
   0   1   9     1844.33     1812.00     15.25 o
   1   1   9      911.46      837.42      7.77 o
   2   1   9      408.91      427.49      5.40 o
   3   1   9      135.25      140.07      2.95 o
   4   1   9      158.98      145.99      3.48 o
   5   1   9      793.79      804.45     13.17 o
   6   1   9      196.65      194.38      4.63 o
   7   1   9      254.54      255.79      8.79 o
   8   1   9       44.25       44.14      5.69 o
   9   1   9       70.45       77.47      5.96 o
  10   1   9        2.34        1.24      3.97 o
 -10   2   9       10.72        9.44      5.99 o
  -9   2   9        7.38       10.30      8.21 o
  -8   2   9        9.63        4.24      3.58 o
  -7   2   9      227.13      212.34      8.34 o
  -6   2   9       84.24       89.78      5.42 o
  -5   2   9       95.34       88.11      4.08 o
  -4   2   9      379.87      420.85      7.25 o
  -3   2   9       54.25       47.53      2.49 o
  -2   2   9     1103.42     1235.99     10.84 o
  -1   2   9       73.23       60.50      1.98 o
   0   2   9      820.89      982.13      9.62 o
   1   2   9       76.84       68.51      2.61 o
   2   2   9     1100.76     1206.72     13.67 o
   3   2   9       53.55       56.25      3.44 o
   4   2   9      372.87      407.12      6.53 o
   5   2   9       97.52       88.46      3.90 o
   6   2   9       85.27       87.03      4.78 o
   7   2   9      228.80      228.16      7.95 o
   8   2   9        9.19       11.61      3.36 o
   9   2   9        7.62       11.48      7.76 o
  10   2   9       10.89       12.12      4.47 o
 -10   3   9        9.63       18.86      7.78 o
  -9   3   9       20.56       23.35      4.64 o
  -8   3   9       46.55       47.37      9.18 o
  -7   3   9       37.96       36.56      4.47 o
  -6   3   9      117.42      120.49      5.04 o
  -5   3   9       19.20       25.83      2.63 o
  -4   3   9       29.78       27.61      2.46 o
  -3   3   9      183.49      201.57      8.29 o
  -2   3   9      573.74      625.74     10.74 o
  -1   3   9      677.99      750.36      8.42 o
   0   3   9      351.04      351.90      4.89 o
   1   3   9      677.50      748.99      9.16 o
   2   3   9      565.25      622.37      7.87 o
   3   3   9      175.91      191.94      4.15 o
   4   3   9       29.77       25.29      1.60 o
   5   3   9       17.43       17.12      1.66 o
   6   3   9      116.35      106.72      3.44 o
   7   3   9       38.55       41.53      4.11 o
   8   3   9       45.64       42.44      6.35 o
   9   3   9       21.56       23.30      4.22 o
  10   3   9        9.80        8.05      4.49 o
 -10   4   9       55.04       68.55      6.75 o
  -9   4   9       29.90       27.89      4.95 o
  -8   4   9       61.19       78.12      6.06 o
  -7   4   9       76.16       85.64      6.04 o
  -6   4   9      510.94      494.31     16.76 o
  -5   4   9      267.95      245.98      6.95 o
  -4   4   9       57.60       54.89      3.11 o
  -3   4   9      190.76      172.80      8.39 o
  -2   4   9      624.72      601.45     10.63 o
  -1   4   9      247.33      296.19      4.62 o
   0   4   9      244.50      262.09      4.64 o
   1   4   9      241.96      283.39      4.68 o
   2   4   9      611.73      592.45      8.26 o
   3   4   9      189.96      174.51      3.67 o
   4   4   9       58.17       52.68      2.05 o
   5   4   9      264.85      250.31      4.68 o
   6   4   9      509.49      489.61      7.92 o
   7   4   9       76.28       82.46      4.24 o
   8   4   9       60.89       66.26      4.93 o
   9   4   9       30.49       36.80      4.66 o
  10   4   9       55.07       71.08      6.49 o
  -9   5   9        9.50        3.54      5.66 o
  -8   5   9       70.89       71.18      6.09 o
  -7   5   9        7.55        5.47      5.05 o
  -6   5   9        9.44       10.07      3.55 o
  -5   5   9      252.13      244.31      6.76 o
  -4   5   9      147.61      132.93      4.96 o
  -3   5   9      244.29      258.30      6.47 o
  -2   5   9      300.95      304.13      7.12 o
  -1   5   9      779.90      786.28     11.47 o
   0   5   9      384.43      420.79      8.41 o
   1   5   9      782.15      772.21      9.79 o
   2   5   9      304.50      313.24      5.04 o
   3   5   9      241.95      253.38      6.07 o
   4   5   9      150.79      138.22      4.05 o
   5   5   9      251.13      227.96      4.34 o
   6   5   9        9.00       14.74      1.54 o
   7   5   9        8.41        5.95      2.48 o
   8   5   9       71.95       71.40      5.16 o
   9   5   9        9.55        1.85      3.73 o
  -9   6   9        6.30        2.59      4.31 o
  -8   6   9       11.56        5.97      3.83 o
  -7   6   9       12.56       20.63      4.04 o
  -6   6   9       17.18       15.39      3.62 o
  -5   6   9       65.94       60.75      5.33 o
  -4   6   9       88.89      101.52      4.68 o
  -3   6   9       28.36       31.58      2.89 o
  -2   6   9      215.76      233.80      6.36 o
  -1   6   9      273.78      285.64      6.15 o
   0   6   9      165.94      173.25      4.29 o
   1   6   9      273.91      270.66      5.81 o
   2   6   9      215.91      224.22      6.81 o
   3   6   9       31.68       34.52      2.58 o
   4   6   9       87.79       91.33      3.66 o
   5   6   9       64.37       57.39      5.33 o
   6   6   9       17.55       22.78      4.66 o
   7   6   9       11.20       21.17      4.93 o
   8   6   9       10.98       13.21      5.00 o
   9   6   9        5.75        3.28      3.54 o
  -8   7   9       14.97       25.66      4.76 o
  -7   7   9       32.50       32.70      4.87 o
  -6   7   9       26.38       28.95      4.50 o
  -5   7   9        0.49       -3.01      3.01 o
  -4   7   9       62.36       58.82      5.01 o
  -3   7   9       31.94       29.71      4.07 o
  -2   7   9      137.02      148.44      5.62 o
  -1   7   9      332.03      362.36      8.67 o
   0   7   9      307.21      308.51      6.26 o
   1   7   9      327.65      360.84      6.93 o
   2   7   9      140.65      151.59      4.41 o
   3   7   9       32.64       30.34      2.29 o
   4   7   9       62.18       61.77      3.60 o
   5   7   9        0.31        4.79      1.45 o
   6   7   9       27.43       26.19      5.09 o
   7   7   9       32.87       31.21      5.62 o
   8   7   9       14.01       10.24      7.53 o
  -8   8   9        4.44       14.58      4.65 o
  -7   8   9       20.37       22.67      4.46 o
  -6   8   9       40.21       59.53     12.46 o
  -5   8   9       16.31       22.06      4.30 o
  -4   8   9       25.51       18.34      4.15 o
  -3   8   9      180.69      194.56      8.31 o
  -2   8   9      350.23      360.81     23.46 o
  -1   8   9       17.60       18.81      4.34 o
   0   8   9       21.99       25.82      5.82 o
   1   8   9       17.38       24.01      3.67 o
   2   8   9      353.02      373.50     11.26 o
   3   8   9      182.35      183.02      8.32 o
   4   8   9       25.95       25.91      5.27 o
   5   8   9       16.98       14.35      6.28 o
   6   8   9       40.98       56.06      6.17 o
   7   8   9       20.45       16.25      5.59 o
   8   8   9        4.48       12.90      7.84 o
  -7   9   9        4.60        2.24      4.15 o
  -6   9   9        7.05        8.01      4.12 o
  -5   9   9       17.18       16.04      4.29 o
  -4   9   9       39.68       52.89      5.38 o
  -3   9   9       32.52       25.24      5.03 o
  -2   9   9       22.77       18.24      4.07 o
  -1   9   9       97.81      101.47      9.51 o
   0   9   9        4.28        6.72      5.77 o
   1   9   9       96.40       98.07     10.13 o
   2   9   9       22.41       20.28      7.14 o
   3   9   9       33.91       36.64      8.14 o
   4   9   9       38.58       46.17      8.58 o
   5   9   9       17.64       12.20      7.43 o
   6   9   9        6.95        4.47      7.10 o
  -6  10   9        8.90        7.58      5.67 o
  -5  10   9       10.61       21.90      6.46 o
  -4  10   9        3.20        0.77      4.86 o
  -3  10   9       71.41       91.66      9.12 o
  -2  10   9        1.88        1.78      5.33 o
  -1  10   9       57.06       51.06      8.00 o
   0  10   9        0.02       -1.74      5.24 o
   1  10   9       55.28       58.86      8.91 o
   2  10   9        1.93       -4.55      5.98 o
   3  10   9       72.66       68.88      9.79 o
   4  10   9        3.41       -1.60      7.15 o
   5  10   9       10.88       26.47      8.22 o
   6  10   9        8.85       18.36      8.35 o
  -4  11   9        3.24        4.97      5.90 o
  -3  11   9       31.17       34.92      7.76 o
  -2  11   9       40.29       46.96      8.13 o
  -1  11   9        3.58       -1.16      5.57 o
   0  11   9       12.31       13.28      6.68 o
   1  11   9        3.30        2.77      6.31 o
   2  11   9       39.58       32.44      8.32 o
   3  11   9       31.06       25.95      8.53 o
   4  11   9        3.20       12.11      8.08 o
  -2  12   9       12.85       19.78      7.47 o
  -1  12   9       18.87       16.31      7.30 o
   0  12   9        1.61       -2.05      6.40 o
   1  12   9       19.20       26.44      8.56 o
   2  12   9       12.55       24.48      8.23 o
   0   0  10      704.91      611.48     10.08 o
   1   0  10       20.46       22.63      1.54 o
   2   0  10       50.94       49.47      2.26 o
   3   0  10      457.38      494.98      7.76 o
   4   0  10      256.07      305.65      5.48 o
   5   0  10      507.63      496.72      8.87 o
   6   0  10       94.12       87.12      2.86 o
   7   0  10     1013.24     1013.37     21.54 o
   8   0  10        3.08       -1.11      3.04 o
   9   0  10        2.55        7.84      3.84 o
  10   0  10       10.74       16.30      4.72 o
 -10   1  10        4.58        9.79      4.48 o
  -9   1  10        5.21       10.97      4.92 o
  -8   1  10       28.04       30.44      9.43 o
  -7   1  10       61.29       67.97      5.36 o
  -6   1  10      223.34      228.27      6.62 o
  -5   1  10       27.03       30.51      2.52 o
  -4   1  10      218.20      217.80      4.92 o
  -3   1  10      515.88      513.68      6.97 o
  -2   1  10      291.76      297.72      4.90 o
  -1   1  10      189.64      196.30      3.09 o
   0   1  10      797.64      842.93      8.54 o
   1   1  10      185.56      189.33      3.57 o
   2   1  10      288.06      289.54      4.63 o
   3   1  10      517.64      525.29      7.05 o
   4   1  10      214.90      211.94      4.42 o
   5   1  10       28.91       25.12      3.63 o
   6   1  10      222.98      224.07      5.08 o
   7   1  10       60.38       74.42      5.39 o
   8   1  10       28.28       30.01      4.32 o
   9   1  10        5.82       10.96      3.95 o
  10   1  10        4.42        4.85      4.16 o
 -10   2  10       30.69       34.58      5.64 o
  -9   2  10        5.25        4.56      3.70 o
  -8   2  10        2.18       -1.73      3.62 o
  -7   2  10       49.19       46.83      5.24 o
  -6   2  10      376.77      371.10      8.83 o
  -5   2  10       15.03       13.39      2.54 o
  -4   2  10       17.91       17.63      1.86 o
  -3   2  10      354.10      357.76      6.51 o
  -2   2  10     1201.34     1261.82     15.81 o
  -1   2  10     1606.03     1776.34     17.68 o
   0   2  10      276.08      265.27      4.10 o
   1   2  10     1595.28     1746.61     19.07 o
   2   2  10     1221.51     1251.73     14.19 o
   3   2  10      352.99      354.55      5.35 o
   4   2  10       17.87       15.10      1.53 o
   5   2  10       14.77       11.16      1.61 o
   6   2  10      382.80      364.41      6.74 o
   7   2  10       49.05       50.99      7.00 o
   8   2  10        2.18        5.64      3.35 o
   9   2  10        5.07        7.82      3.91 o
  10   2  10       31.04       34.69      6.00 o
 -10   3  10        1.38        4.47      4.37 o
  -9   3  10       18.61       12.52      4.44 o
  -8   3  10       45.57       42.82      6.06 o
  -7   3  10      173.93      156.03      7.71 o
  -6   3  10       21.30       25.52      3.86 o
  -5   3  10      596.92      596.62     19.54 o
  -4   3  10      146.19      126.08      6.05 o
  -3   3  10       38.65       48.85      3.53 o
  -2   3  10      126.26      124.75      4.26 o
  -1   3  10      784.67      815.23      9.13 o
   0   3  10     4144.36     4053.29     41.42 o
   1   3  10      784.85      803.86      9.91 o
   2   3  10      127.38      130.32      2.96 o
   3   3  10       37.66       47.56      2.14 o
   4   3  10      143.92      132.68      3.35 o
   5   3  10      603.39      589.86     10.14 o
   6   3  10       21.00       21.36      2.04 o
   7   3  10      174.71      152.02     13.72 o
   8   3  10       45.09       51.96      8.30 o
   9   3  10       18.87       23.98      4.47 o
  10   3  10        1.45       -3.17      3.99 o
  -9   4  10       21.28       20.89      4.81 o
  -8   4  10       23.75       22.53      4.62 o
  -7   4  10      101.86      111.58      6.75 o
  -6   4  10      111.22      129.79      6.66 o
  -5   4  10       35.31       33.30      3.05 o
  -4   4  10       68.87       68.19      4.46 o
  -3   4  10      319.12      314.20      7.25 o
  -2   4  10       60.66       58.27      3.20 o
  -1   4  10      535.23      576.95      7.07 o
   0   4  10      352.42      358.52      5.64 o
   1   4  10      538.58      570.88      7.70 o
   2   4  10       60.19       63.30      2.28 o
   3   4  10      309.68      311.54      4.93 o
   4   4  10       67.08       70.69      2.74 o
   5   4  10       32.14       37.38      2.01 o
   6   4  10      112.09      107.36      5.84 o
   7   4  10       98.48      104.60      6.36 o
   8   4  10       23.60       22.01      3.86 o
   9   4  10       20.38       21.06      4.33 o
  -9   5  10       23.16       17.62      4.85 o
  -8   5  10       69.36       72.35      6.26 o
  -7   5  10       38.61       34.25      4.72 o
  -6   5  10       13.10        9.47      3.69 o
  -5   5  10        3.04       -1.22      2.92 o
  -4   5  10      136.28      143.94      5.21 o
  -3   5  10        5.70        0.69      1.91 o
  -2   5  10       91.49       97.53      4.19 o
  -1   5  10       49.75       60.70      3.62 o
   0   5  10      195.20      185.74      4.56 o
   1   5  10       53.63       55.62      3.39 o
   2   5  10       89.93       89.02      2.73 o
   3   5  10        4.82        1.06      1.23 o
   4   5  10      130.99      137.75      5.08 o
   5   5  10        2.38        4.02      1.70 o
   6   5  10       13.41       10.03      1.62 o
   7   5  10       40.36       32.08      3.99 o
   8   5  10       67.74       74.70      5.37 o
   9   5  10       23.83       24.00      5.10 o
  -9   6  10        2.80        2.50      4.10 o
  -8   6  10       57.87       66.85     15.10 o
  -7   6  10        4.54        4.60      3.86 o
  -6   6  10       90.60      107.25     10.90 o
  -5   6  10       52.55       53.19      4.89 o
  -4   6  10      149.32      152.35     11.95 o
  -3   6  10       42.19       38.18      3.25 o
  -2   6  10      266.48      253.18      6.90 o
  -1   6  10      346.84      338.76      8.07 o
   0   6  10       11.20       10.04      1.78 o
   1   6  10      347.35      334.05      5.76 o
   2   6  10      263.09      252.63      4.75 o
   3   6  10       42.91       45.80      2.12 o
   4   6  10      150.55      148.62      3.89 o
   5   6  10       51.47       43.76      2.31 o
   6   6  10       90.33       98.51      3.98 o
   7   6  10        4.60        9.02      2.39 o
   8   6  10       57.74       62.87      4.84 o
   9   6  10        2.61       -3.24      3.24 o
  -8   7  10       34.00       47.45     10.95 o
  -7   7  10        4.48       -3.42      3.42 o
  -6   7  10       57.02       49.75      5.35 o
  -5   7  10       22.32       22.51      4.18 o
  -4   7  10      310.58      307.81     10.45 o
  -3   7  10      152.50      144.39      7.19 o
  -2   7  10      201.24      182.17      8.19 o
  -1   7  10      153.24      140.93      5.85 o
   0   7  10      788.40      766.99     11.62 o
   1   7  10      152.70      144.03      7.97 o
   2   7  10      200.66      177.52      5.87 o
   3   7  10      152.70      147.54      4.28 o
   4   7  10      312.24      311.61      6.22 o
   5   7  10       23.53       27.12      3.17 o
   6   7  10       56.60       43.10      5.86 o
   7   7  10        4.35        1.94      6.13 o
   8   7  10       34.22       41.93      8.86 o
  -7   8  10       21.75       27.97      6.48 o
  -6   8  10        3.88        2.29      3.73 o
  -5   8  10       47.98       43.26      8.81 o
  -4   8  10       48.00       43.46      4.91 o
  -3   8  10       25.01       23.79      4.23 o
  -2   8  10      220.61      191.78     15.52 o
  -1   8  10      234.52      266.50     14.12 o
   0   8  10      634.70      618.96     15.54 o
   1   8  10      236.68      272.57     15.24 o
   2   8  10      221.04      198.13      8.28 o
   3   8  10       27.22       23.22      7.01 o
   4   8  10       48.94       46.45      5.43 o
   5   8  10       48.52       49.86      3.60 o
   6   8  10        3.87        3.33      2.85 o
   7   8  10       21.72       42.09      8.95 o
  -7   9  10        1.94        4.99      4.34 o
  -6   9  10        1.01       -3.61      3.61 o
  -5   9  10       13.55       12.22      5.66 o
  -4   9  10       19.82       21.92      4.55 o
  -3   9  10       40.65       33.85      9.99 o
  -2   9  10       43.05       55.81      8.73 o
  -1   9  10      124.86      130.78     11.17 o
   0   9  10        1.37       -1.50      5.66 o
   1   9  10      124.93      122.20     11.13 o
   2   9  10       42.55       46.14      8.13 o
   3   9  10       41.17       52.32      8.35 o
   4   9  10       19.58       21.17      7.74 o
   5   9  10       12.95       21.49      7.96 o
   6   9  10        1.13       -5.96      5.96 o
  -6  10  10        7.01        5.09      5.61 o
  -5  10  10        4.62       -3.33      5.10 o
  -4  10  10       16.84       26.65      6.80 o
  -3  10  10       28.90       33.75      7.35 o
  -2  10  10       49.13       46.36      7.86 o
  -1  10  10       23.50       20.65      6.85 o
   0  10  10       25.68       16.80      6.76 o
   1  10  10       23.89       31.29      7.75 o
   2  10  10       49.79       51.41      8.66 o
   3  10  10       29.16       23.97      7.74 o
   4  10  10       16.91       17.61      8.21 o
   5  10  10        4.72        6.14      7.56 o
  -4  11  10       11.52        6.41      6.52 o
  -3  11  10       15.12       19.08      6.75 o
  -2  11  10        5.94       13.47      6.28 o
  -1  11  10       27.14       18.86      6.93 o
   0  11  10        2.82        5.70      6.85 o
   1  11  10       27.97       24.76      8.01 o
   2  11  10        5.96        2.78      6.94 o
   3  11  10       14.52       18.70      8.06 o
   4  11  10       11.63        5.59      7.97 o
  -1  12  10        3.42        5.58      6.88 o
   0  12  10        2.49        3.67      7.28 o
   1  12  10        3.40        7.70      7.69 o
   1   0  11       85.72       93.72      2.59 o
   2   0  11      261.60      239.27      4.25 o
   3   0  11      884.26      985.76     11.82 o
   4   0  11        2.56        2.07      1.26 o
   5   0  11      126.77      136.15      3.69 o
   6   0  11      469.97      445.89      7.38 o
   7   0  11       93.31      124.78      9.24 o
   8   0  11        1.26        0.42      4.12 o
   9   0  11        0.04        2.14      3.66 o
  10   0  11       14.79       23.44      5.03 o
 -10   1  11        0.80       -2.89      3.66 o
  -9   1  11       50.22       54.91     10.63 o
  -8   1  11       12.41       15.53      4.08 o
  -7   1  11      127.77      115.55      7.71 o
  -6   1  11       58.49       54.23      3.72 o
  -5   1  11      340.25      354.41      8.09 o
  -4   1  11      150.62      145.40      3.31 o
  -3   1  11      205.74      230.06      4.17 o
  -2   1  11      109.66      108.68      3.06 o
  -1   1  11       86.60       69.75      2.28 o
   0   1  11     3448.34     3540.11     33.28 o
   1   1  11       88.36       68.80      2.36 o
   2   1  11      109.51      109.97      3.08 o
   3   1  11      209.91      231.33      4.29 o
   4   1  11      148.73      149.34      3.75 o
   5   1  11      343.75      356.47      7.61 o
   6   1  11       57.95       56.03      3.09 o
   7   1  11      129.48      126.68      7.16 o
   8   1  11       13.42       15.27      3.87 o
   9   1  11       49.13       47.25      5.52 o
  10   1  11        0.85       -2.06      3.80 o
 -10   2  11        4.68       -4.60      5.00 o
  -9   2  11        5.72       10.95      4.13 o
  -8   2  11        6.98        3.01      3.50 o
  -7   2  11      247.34      238.77      9.28 o
  -6   2  11       45.66       44.59      5.23 o
  -5   2  11      288.45      291.91      7.38 o
  -4   2  11      107.79      109.74      4.56 o
  -3   2  11      370.17      397.67      7.04 o
  -2   2  11       93.27       82.09      3.22 o
  -1   2  11     1419.82     1526.83     15.63 o
   0   2  11      133.82      158.08      4.22 o
   1   2  11     1407.26     1528.61     17.00 o
   2   2  11       92.69       80.95      2.51 o
   3   2  11      365.87      384.35      5.82 o
   4   2  11      106.62       96.60      3.09 o
   5   2  11      292.59      289.71      5.67 o
   6   2  11       46.18       44.77      2.71 o
   7   2  11      248.32      257.21     13.06 o
   8   2  11        6.95        9.04      5.96 o
   9   2  11        5.61        3.87      3.78 o
  10   2  11        4.55        7.07      4.38 o
 -10   3  11        6.35        3.55      6.59 o
  -9   3  11       21.00       17.66      4.73 o
  -8   3  11      104.28       94.01      6.59 o
  -7   3  11       45.71       50.51      5.07 o
  -6   3  11       21.97       19.75      3.81 o
  -5   3  11       33.41       36.37      4.30 o
  -4   3  11       63.23       65.55      3.50 o
  -3   3  11        1.46       -0.30      1.68 o
  -2   3  11      337.90      362.47      7.73 o
  -1   3  11      477.07      482.46     13.45 o
   0   3  11       18.41       21.75      1.69 o
   1   3  11      480.52      494.99      6.91 o
   2   3  11      334.99      360.90      5.55 o
   3   3  11        2.13        1.08      1.02 o
   4   3  11       58.84       65.56      2.59 o
   5   3  11       30.88       30.78      2.69 o
   6   3  11       21.67       27.64      3.25 o
   7   3  11       43.79       39.05      4.29 o
   8   3  11      104.45      102.60      6.28 o
   9   3  11       21.50       32.21      4.66 o
  10   3  11        6.53       10.12      4.39 o
  -9   4  11        6.50        8.82      4.35 o
  -8   4  11       14.51       16.07      4.47 o
  -7   4  11        2.84        3.09      3.56 o
  -6   4  11      212.50      217.22      8.67 o
  -5   4  11       31.62       28.44      3.06 o
  -4   4  11        5.03        2.86      2.01 o
  -3   4  11        2.27        2.66      1.84 o
  -2   4  11      190.16      188.55      6.73 o
  -1   4  11      672.28      628.22      8.41 o
   0   4  11      418.76      405.14      6.22 o
   1   4  11      672.04      630.77      8.45 o
   2   4  11      191.03      191.35      4.19 o
   3   4  11        2.28        2.89      1.22 o
   4   4  11        4.78        3.01      1.41 o
   5   4  11       30.99       30.15      3.35 o
   6   4  11      210.70      217.78      4.97 o
   7   4  11        2.82        3.67      3.17 o
   8   4  11       14.71       11.63      3.53 o
   9   4  11        6.63        6.44      4.91 o
  -9   5  11        4.92       10.28      4.67 o
  -8   5  11       69.25       76.49      6.42 o
  -7   5  11       35.08       36.46      5.47 o
  -6   5  11       60.61       59.35      5.24 o
  -5   5  11       67.27       62.64      8.60 o
  -4   5  11      526.03      533.48     10.87 o
  -3   5  11        7.12        1.33      2.11 o
  -2   5  11       74.95       72.58      3.74 o
  -1   5  11      277.80      277.28      7.10 o
   0   5  11      548.24      556.42      9.12 o
   1   5  11      274.73      271.94      4.96 o
   2   5  11       74.93       70.30      2.57 o
   3   5  11        6.18        5.69      1.27 o
   4   5  11      523.51      525.93      9.30 o
   5   5  11       67.06       67.94      2.81 o
   6   5  11       60.28       60.83      3.64 o
   7   5  11       34.25       34.80      3.65 o
   8   5  11       68.63       83.65     15.78 o
   9   5  11        4.77        5.37      3.90 o
  -9   6  11        1.24       -2.37      4.38 o
  -8   6  11       36.34       40.42      5.32 o
  -7   6  11       38.07       31.69      4.84 o
  -6   6  11       53.51       54.40      5.50 o
  -5   6  11       18.02       14.57      7.52 o
  -4   6  11       63.23       72.27      5.39 o
  -3   6  11       16.37       14.05      3.62 o
  -2   6  11        8.64        6.23      2.41 o
  -1   6  11      361.31      369.62      8.68 o
   0   6  11       67.15       46.83      4.41 o
   1   6  11      367.91      362.28      6.17 o
   2   6  11        8.51        6.48      1.57 o
   3   6  11       18.24       20.68      1.74 o
   4   6  11       63.09       59.61      2.84 o
   5   6  11       18.42       19.68      2.40 o
   6   6  11       53.96       63.75      3.76 o
   7   6  11       37.79       41.73      3.60 o
   8   6  11       36.11       35.99      7.02 o
   9   6  11        1.06       -2.80      3.49 o
  -8   7  11       14.26       15.04      4.61 o
  -7   7  11        9.86        0.98      4.28 o
  -6   7  11       66.25       58.76      5.68 o
  -5   7  11       19.44       16.36      4.06 o
  -4   7  11       60.71       60.87      6.67 o
  -3   7  11       60.37       64.03      5.53 o
  -2   7  11       39.97       36.61      4.47 o
  -1   7  11      190.49      206.30     22.90 o
   0   7  11      912.04      882.93     13.00 o
   1   7  11      189.88      204.43      5.47 o
   2   7  11       40.82       39.08      2.57 o
   3   7  11       59.32       68.24      4.11 o
   4   7  11       60.56       63.81      5.27 o
   5   7  11       18.20       22.78      2.82 o
   6   7  11       67.09       67.82      3.97 o
   7   7  11        9.73       11.51      7.11 o
   8   7  11       13.65       12.93      7.82 o
  -7   8  11        1.95        0.28      3.94 o
  -6   8  11       30.35       32.88      7.25 o
  -5   8  11       24.90       20.85      4.45 o
  -4   8  11       26.82       25.51      4.37 o
  -3   8  11       19.28       19.13      4.26 o
  -2   8  11       98.82      112.88     10.78 o
  -1   8  11       18.55       15.36      3.96 o
   0   8  11       59.97       63.72      6.01 o
   1   8  11       18.88       24.94      7.06 o
   2   8  11       99.39       95.97      9.90 o
   3   8  11       19.37       19.00      4.14 o
   4   8  11       27.35       26.11      4.14 o
   5   8  11       25.27       24.74      3.04 o
   6   8  11       30.92       30.08      3.22 o
   7   8  11        1.94       -2.26      6.26 o
  -6   9  11       10.97       14.19      4.57 o
  -5   9  11        1.52        0.45      3.73 o
  -4   9  11       22.00       26.72      5.33 o
  -3   9  11        3.47        3.32      3.64 o
  -2   9  11       22.75       19.40      4.17 o
  -1   9  11       75.85       80.69      9.25 o
   0   9  11       82.04       80.19      9.44 o
   1   9  11       77.36       77.15      9.40 o
   2   9  11       22.75       21.76      7.56 o
   3   9  11        3.05        2.05      6.62 o
   4   9  11       22.45       19.33      8.02 o
   5   9  11        1.36       -2.64      6.78 o
   6   9  11       11.02        4.68      7.63 o
  -5  10  11       30.23       49.75      7.96 o
  -4  10  11       15.10        7.71      6.28 o
  -3  10  11       37.98       40.12      7.50 o
  -2  10  11        9.93       14.85      6.49 o
  -1  10  11       33.49       17.96      6.83 o
   0  10  11        5.26       -2.45      5.67 o
   1  10  11       33.23       34.91      8.47 o
   2  10  11       10.01        5.20      7.06 o
   3  10  11       37.91       31.30      8.51 o
   4  10  11       14.96       19.03      8.36 o
   5  10  11       30.29       33.03      9.27 o
  -4  11  11        3.78        3.77      6.03 o
  -3  11  11        1.95        2.54      5.92 o
  -2  11  11       20.53       27.94      7.79 o
  -1  11  11       11.20       19.14      7.43 o
   0  11  11       10.94       -1.22      6.45 o
   1  11  11       11.52       12.73      7.92 o
   2  11  11       20.59       23.67      8.70 o
   3  11  11        1.89        3.93      7.78 o
   4  11  11        3.76       -2.97      7.63 o
   0  12  11        5.74       17.10      8.36 o
   0   0  12     2066.98     2217.53     30.78 o
   1   0  12       99.99      107.16      3.77 o
   2   0  12       52.25       44.26      1.98 o
   3   0  12      148.78      148.05      3.43 o
   4   0  12        9.48        3.59      1.47 o
   5   0  12      135.96      140.90      3.85 o
   6   0  12       19.03       18.21      2.03 o
   7   0  12      468.65      490.72     13.34 o
   8   0  12        5.15       -3.20      3.32 o
   9   0  12       12.25       10.42      5.88 o
  10   0  12        0.49       -0.77      5.97 o
 -10   1  12        7.77        3.20      4.44 o
  -9   1  12       17.83       16.39      5.34 o
  -8   1  12       24.01       15.84      4.08 o
  -7   1  12       66.37       66.53      7.13 o
  -6   1  12      131.52      149.31      7.00 o
  -5   1  12       22.62       21.09      2.71 o
  -4   1  12        4.34        5.50      1.86 o
  -3   1  12      215.86      205.59      4.10 o
  -2   1  12      176.57      171.27      3.65 o
  -1   1  12     1078.65     1105.65     17.98 o
   0   1  12       63.14       46.90      4.95 o
   1   1  12     1079.29     1117.81     13.13 o
   2   1  12      176.24      167.49      3.63 o
   3   1  12      213.44      203.93      4.06 o
   4   1  12        3.86        2.60      1.42 o
   5   1  12       20.34       14.56      1.86 o
   6   1  12      130.97      138.64      4.92 o
   7   1  12       66.45       72.85     16.93 o
   8   1  12       25.43       20.77      4.20 o
   9   1  12       18.21       15.94      4.50 o
  10   1  12        7.60        2.66      4.51 o
 -10   2  12       11.42        8.45      4.58 o
  -9   2  12        8.86        8.45      4.26 o
  -8   2  12       31.18       21.13      4.35 o
  -7   2  12       30.35       42.91      4.96 o
  -6   2  12      606.65      598.18     17.19 o
  -5   2  12       51.29       49.70      4.43 o
  -4   2  12       44.63       50.43      5.34 o
  -3   2  12       37.12       42.35      3.46 o
  -2   2  12      394.23      378.12      6.41 o
  -1   2  12      212.47      199.37      7.34 o
   0   2  12       20.72       22.43      1.78 o
   1   2  12      213.41      213.75      6.24 o
   2   2  12      385.72      362.17      5.73 o
   3   2  12       36.84       38.90      1.90 o
   4   2  12       45.29       55.45      2.50 o
   5   2  12       51.07       57.36      2.76 o
   6   2  12      604.53      582.16     12.95 o
   7   2  12       30.73       37.53      4.33 o
   8   2  12       31.75       22.36      4.12 o
   9   2  12        8.80        8.12      3.95 o
  10   2  12       11.96        7.06      4.64 o
  -9   3  12       26.80       27.12      5.05 o
  -8   3  12       48.37       59.51      5.77 o
  -7   3  12      156.99      161.66      7.90 o
  -6   3  12       26.12       22.18      4.12 o
  -5   3  12      438.16      431.27      9.53 o
  -4   3  12      149.53      146.36      5.27 o
  -3   3  12       28.43       30.90      2.69 o
  -2   3  12       11.31       12.49      1.26 o
  -1   3  12      614.66      647.25     10.39 o
   0   3  12     1980.15     1923.43     21.16 o
   1   3  12      614.48      651.59      8.64 o
   2   3  12       11.32       15.70      1.46 o
   3   3  12       27.34       25.77      2.35 o
   4   3  12      145.35      149.04      4.20 o
   5   3  12      439.39      417.86      7.36 o
   6   3  12       25.70       24.27      2.94 o
   7   3  12      156.26      158.09      7.03 o
   8   3  12       48.11       50.89      5.01 o
   9   3  12       26.43       16.20      5.23 o
  -9   4  12       10.15       10.00      4.68 o
  -8   4  12        0.28        2.66      4.11 o
  -7   4  12       35.45       36.13      4.93 o
  -6   4  12       70.77       63.47     12.52 o
  -5   4  12        1.10        0.95      3.60 o
  -4   4  12       17.93       12.05      4.65 o
  -3   4  12       67.09       66.81      3.64 o
  -2   4  12      169.78      160.68      6.62 o
  -1   4  12      209.62      233.17      4.43 o
   0   4  12        0.32       -1.15      1.15 o
   1   4  12      217.03      223.26      4.42 o
   2   4  12      170.04      169.30      3.75 o
   3   4  12       62.12       62.46      2.42 o
   4   4  12       17.90       13.20      1.71 o
   5   4  12        1.62       -1.49      1.49 o
   6   4  12       71.35       60.65      6.91 o
   7   4  12       35.38       33.03      4.03 o
   8   4  12        0.26        4.03      3.36 o
   9   4  12        9.56        9.02      4.04 o
  -9   5  12       26.32       31.39      5.67 o
  -8   5  12       59.57       59.05      6.16 o
  -7   5  12        7.13        5.08      3.72 o
  -6   5  12        2.87        0.44      3.47 o
  -5   5  12       69.59       70.23      7.53 o
  -4   5  12       19.69       20.13      3.79 o
  -3   5  12       12.73       13.76      2.50 o
  -2   5  12      118.57      150.46      7.04 o
  -1   5  12       18.58       21.87      2.16 o
   0   5  12      750.09      827.09     15.06 o
   1   5  12       18.33       16.38      1.80 o
   2   5  12      118.24      144.08      3.64 o
   3   5  12       13.92       13.55      1.56 o
   4   5  12       20.39       23.18      3.03 o
   5   5  12       69.11       73.37      4.65 o
   6   5  12        2.74       -2.02      2.53 o
   7   5  12        6.68        9.20      2.99 o
   8   5  12       57.70       68.63      5.21 o
   9   5  12       26.20       29.54      4.72 o
  -8   6  12       10.46       13.37      4.61 o
  -7   6  12       33.85       32.85      8.30 o
  -6   6  12      224.59      230.04      9.55 o
  -5   6  12       12.67       13.27      3.83 o
  -4   6  12       42.19       40.76      4.67 o
  -3   6  12      154.38      144.54      9.28 o
  -2   6  12      376.45      354.69     10.99 o
  -1   6  12      162.92      152.24     14.18 o
   0   6  12       63.72       72.99      3.31 o
   1   6  12      162.65      162.32      4.47 o
   2   6  12      371.59      369.62      6.30 o
   3   6  12      154.30      162.96      4.49 o
   4   6  12       42.16       34.11      2.43 o
   5   6  12       12.57       14.66      2.60 o
   6   6  12      226.31      226.27      6.63 o
   7   6  12       33.77       27.05      4.31 o
   8   6  12       10.56       14.29      3.91 o
  -8   7  12        5.93        5.13      4.31 o
  -7   7  12        4.26        9.68      4.19 o
  -6   7  12        9.71        4.21      3.84 o
  -5   7  12       19.99       22.05      4.30 o
  -4   7  12      138.34      160.74      8.10 o
  -3   7  12      233.13      228.39      9.14 o
  -2   7  12      130.71      115.25      7.03 o
  -1   7  12      668.73      713.94     17.16 o
   0   7  12       75.55       93.76      7.70 o
   1   7  12      673.86      697.56     13.14 o
   2   7  12      131.76      112.44      4.34 o
   3   7  12      232.17      242.04     10.90 o
   4   7  12      137.06      143.91      5.60 o
   5   7  12       21.22       31.11      3.16 o
   6   7  12        9.86        8.86      2.86 o
   7   7  12        4.21        0.06      2.84 o
   8   7  12        6.13       12.08      3.43 o
  -7   8  12       10.00       12.88      4.63 o
  -6   8  12        4.71       10.69      4.44 o
  -5   8  12       33.43       38.49      4.99 o
  -4   8  12        2.71        1.96      3.52 o
  -3   8  12      117.26      124.26     15.68 o
  -2   8  12       15.32        9.77      3.99 o
  -1   8  12        7.77        2.51      7.76 o
   0   8  12       13.24        4.24      4.26 o
   1   8  12        8.87        3.45      5.96 o
   2   8  12       15.35       10.33      6.75 o
   3   8  12      113.19      115.05     10.82 o
   4   8  12        2.74        2.28      2.52 o
   5   8  12       33.20       40.45      3.59 o
   6   8  12        4.82        8.03      2.73 o
   7   8  12        9.82       16.60      5.08 o
  -6   9  12        2.19        3.62      4.15 o
  -5   9  12        5.50        8.09      4.23 o
  -4   9  12        6.27        1.29      4.01 o
  -3   9  12       24.15       31.36      4.92 o
  -2   9  12       14.43       13.85      4.27 o
  -1   9  12       61.84       68.53      8.79 o
   0   9  12       15.01       11.80      6.58 o
   1   9  12       63.11       59.11      9.30 o
   2   9  12       14.67        8.67      6.44 o
   3   9  12       24.45       17.80      7.74 o
   4   9  12        5.63       13.50      7.63 o
   5   9  12        5.54        9.31      7.53 o
   6   9  12        2.10       -4.55      6.91 o
  -5  10  12        0.11       -0.29      5.79 o
  -4  10  12        7.03       13.12      6.39 o
  -3  10  12        9.78        8.35      6.18 o
  -2  10  12       69.04       76.73      9.14 o
  -1  10  12        6.88       11.68      6.58 o
   0  10  12       20.50        8.19      6.61 o
   1  10  12        6.85        3.65      6.89 o
   2  10  12       70.34       54.34      9.77 o
   3  10  12        9.75       16.69      7.75 o
   4  10  12        7.13        5.40      7.23 o
   5  10  12        0.10       -5.92      5.92 o
  -3  11  12        2.70        5.42      6.57 o
  -2  11  12       41.80       47.37      9.25 o
  -1  11  12        2.95        4.68      6.58 o
   0  11  12        2.39        9.36      7.14 o
   1  11  12        2.97       -0.87      6.80 o
   2  11  12       41.62       57.61     10.38 o
   3  11  12        2.64        3.34      7.84 o
   1   0  13      315.02      358.92      5.82 o
   2   0  13        3.28        0.96      1.22 o
   3   0  13       29.68       28.58      1.83 o
   4   0  13        0.00       -0.90      0.90 o
   5   0  13        1.95        1.43      1.65 o
   6   0  13       92.99       96.06      6.14 o
   7   0  13       38.34       44.33      4.89 o
   8   0  13        1.75        2.22      3.48 o
   9   0  13        0.20       -3.97      3.97 o
  10   0  13        0.06       -2.36      3.99 o
 -10   1  13        0.54       -3.82      3.82 o
  -9   1  13       20.51       24.30      4.89 o
  -8   1  13       54.08       58.75      5.71 o
  -7   1  13       35.27       36.89      4.71 o
  -6   1  13       90.92       82.25      5.68 o
  -5   1  13      105.44      108.86      4.89 o
  -4   1  13      443.25      468.07      8.16 o
  -3   1  13      194.38      205.98      4.19 o
  -2   1  13       94.83       98.87      2.92 o
  -1   1  13     1625.31     1657.22     21.00 o
   0   1  13     3015.67     3169.61     33.30 o
   1   1  13     1628.42     1685.10     18.79 o
   2   1  13       95.27       99.36      3.29 o
   3   1  13      194.41      206.27      4.23 o
   4   1  13      440.85      460.64      7.82 o
   5   1  13      107.71      112.14      3.78 o
   6   1  13       91.05       72.44      5.22 o
   7   1  13       35.32       43.03      5.90 o
   8   1  13       54.71       50.02      5.14 o
   9   1  13       20.01       20.50      6.95 o
  10   1  13        0.60       -2.77      7.28 o
 -10   2  13        0.44       -5.44      5.44 o
  -9   2  13        4.34       -3.54      3.54 o
  -8   2  13       27.10       20.22      4.52 o
  -7   2  13      178.88      180.10      8.52 o
  -6   2  13       35.96       32.92      4.57 o
  -5   2  13      297.02      285.77     11.32 o
  -4   2  13      112.53      111.27      5.80 o
  -3   2  13      280.08      291.02      5.91 o
  -2   2  13      229.52      234.96      4.98 o
  -1   2  13       99.58      108.90      4.34 o
   0   2  13        0.02       -0.79      1.25 o
   1   2  13      106.62      119.75      3.20 o
   2   2  13      229.70      244.29      4.88 o
   3   2  13      278.81      285.31      5.09 o
   4   2  13      113.69      102.85      5.06 o
   5   2  13      295.95      281.49      5.95 o
   6   2  13       36.31       38.43      4.06 o
   7   2  13      177.95      182.23      7.87 o
   8   2  13       26.81       31.98      4.46 o
   9   2  13        4.10       10.13      4.17 o
  10   2  13        0.40        7.84      6.10 o
  -9   3  13       17.25       22.89     15.65 o
  -8   3  13       24.38       24.85      4.81 o
  -7   3  13        2.61        5.55      3.93 o
  -6   3  13       72.20       66.67      5.49 o
  -5   3  13       19.03       20.87      4.64 o
  -4   3  13      131.04      109.15     11.58 o
  -3   3  13       28.21       24.74      3.39 o
  -2   3  13      170.27      185.81      4.15 o
  -1   3  13       73.14       71.14      3.69 o
   0   3  13      531.80      483.09      7.22 o
   1   3  13       77.34       76.79      3.31 o
   2   3  13      171.33      180.82      3.94 o
   3   3  13       29.58       30.25      1.87 o
   4   3  13      125.99      109.00      3.17 o
   5   3  13       21.05       20.52      2.14 o
   6   3  13       71.43       75.10      6.99 o
   7   3  13        2.69        4.57      7.32 o
   8   3  13       24.38       27.02      7.82 o
   9   3  13       17.28       28.83      8.25 o
  -9   4  13        4.05        2.37      4.22 o
  -8   4  13       10.79       10.88      4.61 o
  -7   4  13        2.95        5.44      4.00 o
  -6   4  13      300.25      264.10      9.88 o
  -5   4  13      159.05      178.87      7.69 o
  -4   4  13      108.28      101.60      6.03 o
  -3   4  13       31.00       27.82      3.66 o
  -2   4  13       78.03       78.96      6.75 o
  -1   4  13      158.26      138.05      3.89 o
   0   4  13       75.07       60.11      2.50 o
   1   4  13      159.05      139.02      3.65 o
   2   4  13       77.20       82.49      2.85 o
   3   4  13       31.11       27.40      1.83 o
   4   4  13      109.35      101.82      3.10 o
   5   4  13      158.37      161.59      4.46 o
   6   4  13      298.16      284.78     12.34 o
   7   4  13        2.82        4.45      3.12 o
   8   4  13       10.93       19.47      6.48 o
   9   4  13        4.00        3.15      4.01 o
  -9   5  13       14.99       16.07      5.57 o
  -8   5  13       68.26       60.72     12.34 o
  -7   5  13       23.31       15.12      6.33 o
  -6   5  13       18.86       22.98      4.49 o
  -5   5  13       21.70       24.88      4.20 o
  -4   5  13       75.15       77.51      7.43 o
  -3   5  13       15.96       17.87      3.59 o
  -2   5  13      122.07      122.72     10.24 o
  -1   5  13       64.49       67.98      4.71 o
   0   5  13      826.53      825.03     15.90 o
   1   5  13       61.81       64.86      2.72 o
   2   5  13      122.33      121.69      3.48 o
   3   5  13       17.04       19.73      1.84 o
   4   5  13       74.33       80.44      3.28 o
   5   5  13       20.99       23.16      2.92 o
   6   5  13       18.32       17.63      2.88 o
   7   5  13       22.51       22.50      3.54 o
   8   5  13       68.67       69.96      5.48 o
   9   5  13       14.82       17.77     11.52 o
  -8   6  13        7.75       10.86      4.58 o
  -7   6  13       47.87       55.46      5.87 o
  -6   6  13        1.74        3.67      3.83 o
  -5   6  13       21.84       14.66      4.13 o
  -4   6  13       29.14       30.37      4.34 o
  -3   6  13      126.94      123.48      7.09 o
  -2   6  13       12.27       13.08      4.57 o
  -1   6  13      353.06      318.63     10.58 o
   0   6  13      316.62      322.49      6.82 o
   1   6  13      355.17      343.75      6.32 o
   2   6  13       12.21       17.00      2.20 o
   3   6  13      127.00      132.50      3.76 o
   4   6  13       28.67       30.16      3.12 o
   5   6  13       22.84       22.55      2.95 o
   6   6  13        1.82        9.64      2.66 o
   7   6  13       47.43       53.44      4.53 o
   8   6  13        7.97        6.45      3.43 o
  -8   7  13       15.02       11.60      6.76 o
  -7   7  13       10.20        2.28      4.08 o
  -6   7  13        5.61        8.58      3.90 o
  -5   7  13       13.50       21.17      6.46 o
  -4   7  13       58.40       50.93      5.26 o
  -3   7  13       52.90       61.28     12.13 o
  -2   7  13       52.97       51.19      9.51 o
  -1   7  13       10.39       13.28      3.91 o
   0   7  13      160.66      173.81     11.45 o
   1   7  13        9.43        8.48      4.07 o
   2   7  13       52.79       48.00      5.78 o
   3   7  13       50.58       56.00      3.90 o
   4   7  13       59.52       64.28      4.11 o
   5   7  13       13.45       12.36      3.21 o
   6   7  13        5.73        5.87      3.87 o
   7   7  13        9.64        5.13      3.33 o
   8   7  13       14.92       16.26      4.93 o
  -7   8  13       12.82       11.50      4.87 o
  -6   8  13        9.09        7.78      4.23 o
  -5   8  13       16.06       26.06      4.61 o
  -4   8  13        2.49        3.66      3.78 o
  -3   8  13        6.19        1.37      3.70 o
  -2   8  13      195.40      184.48      8.73 o
  -1   8  13        1.33        6.24      3.53 o
   0   8  13       93.66       83.64     10.13 o
   1   8  13        1.32       -3.81      5.10 o
   2   8  13      195.00      176.04     12.71 o
   3   8  13        6.15        7.53      3.42 o
   4   8  13        2.64        2.85      3.28 o
   5   8  13       16.25       29.67      6.63 o
   6   8  13        8.11       18.72      4.96 o
   7   8  13       12.77       14.71      4.11 o
  -6   9  13        8.84       11.95      4.89 o
  -5   9  13        8.69       10.04      4.51 o
  -4   9  13       52.13       53.35     13.46 o
  -3   9  13       17.09        9.06      4.43 o
  -2   9  13        8.95        5.37      4.04 o
  -1   9  13       10.31       14.96      6.66 o
   0   9  13        0.02       -0.78      5.40 o
   1   9  13       10.02       12.59      6.53 o
   2   9  13        9.09        4.76      5.83 o
   3   9  13       16.44       21.80      8.01 o
   4   9  13       52.87       81.34     10.83 o
   5   9  13        8.55       14.36      7.76 o
   6   9  13        9.05       10.23      4.09 o
  -5  10  13       15.25       28.61      7.45 o
  -4  10  13        3.96       -0.25      5.50 o
  -3  10  13       13.01       16.19      6.65 o
  -2  10  13       28.24       32.81      7.86 o
  -1  10  13       26.45       26.21      7.62 o
   0  10  13        0.10        3.25      6.48 o
   1  10  13       26.16       19.38      7.58 o
   2  10  13       28.28       23.80      8.25 o
   3  10  13       13.29       14.58      7.79 o
   4  10  13        4.07       -6.98      6.98 o
   5  10  13       15.47       13.46      8.91 o
  -3  11  13       10.56       15.71      7.19 o
  -2  11  13        3.67        0.10      6.46 o
  -1  11  13        4.88       12.04      7.37 o
   0  11  13       14.64       23.79      8.38 o
   1  11  13        5.00        2.41      7.35 o
   2  11  13        3.62       -3.45      7.27 o
   3  11  13       10.34        4.06      7.50 o
   0   0  14     2116.73     2184.70     37.88 o
   1   0  14      394.82      386.57      7.28 o
   2   0  14     1130.45     1103.05     13.46 o
   3   0  14      595.31      619.39      8.72 o
   4   0  14       23.87       19.82      2.52 o
   5   0  14      124.15      131.14      5.93 o
   6   0  14        8.05        6.21      3.57 o
   7   0  14       40.12       43.68      4.79 o
   8   0  14       13.61        9.21      3.96 o
   9   0  14        0.28       -1.38      3.60 o
  -9   1  14       20.15       27.31      5.19 o
  -8   1  14        6.60        4.35      3.84 o
  -7   1  14       18.30       14.94      4.01 o
  -6   1  14       33.87       32.60      5.46 o
  -5   1  14       34.33       35.65      4.24 o
  -4   1  14      182.61      178.85      4.54 o
  -3   1  14      148.71      153.36      4.56 o
  -2   1  14      127.34      117.31      3.70 o
  -1   1  14      431.84      453.16      7.86 o
   0   1  14      774.22      815.61     10.60 o
   1   1  14      439.09      470.25      9.06 o
   2   1  14      128.02      114.21      4.38 o
   3   1  14      150.78      162.68      3.87 o
   4   1  14      188.52      185.45      5.75 o
   5   1  14       33.39       33.49      2.53 o
   6   1  14       33.01       31.43      4.15 o
   7   1  14       18.79       17.86      3.92 o
   8   1  14        7.50        6.14      3.74 o
   9   1  14       20.21       23.64      5.85 o
  -9   2  14        9.85       13.14      4.62 o
  -8   2  14        4.89        5.35      4.71 o
  -7   2  14       39.88       41.01      5.27 o
  -6   2  14      334.46      332.68     18.18 o
  -5   2  14       82.64       85.93      5.72 o
  -4   2  14       67.73       62.48      4.80 o
  -3   2  14       40.58       37.57      2.37 o
  -2   2  14      470.46      454.59      9.93 o
  -1   2  14        3.39        0.04      1.48 o
   0   2  14      276.43      329.07      5.71 o
   1   2  14        3.64        1.52      1.34 o
   2   2  14      472.94      457.15      7.00 o
   3   2  14       41.94       38.53      2.11 o
   4   2  14       68.51       64.57      2.66 o
   5   2  14       81.63       83.03      3.61 o
   6   2  14      329.27      330.76     10.28 o
   7   2  14       40.85       41.88     11.04 o
   8   2  14        4.92        8.94      3.91 o
   9   2  14        9.76       13.66      5.16 o
  -9   3  14       17.49       26.24      5.52 o
  -8   3  14       54.31       58.27     10.91 o
  -7   3  14       40.74       45.50      5.44 o
  -6   3  14        1.81        4.55      3.53 o
  -5   3  14       43.41       41.93      4.63 o
  -4   3  14       93.93       95.63      5.93 o
  -3   3  14        5.75        4.14      2.68 o
  -2   3  14       25.99       25.92      2.55 o
  -1   3  14       62.30       56.67      3.35 o
   0   3  14      232.92      258.79      5.01 o
   1   3  14       64.36       59.01      2.71 o
   2   3  14       25.72       28.47      1.91 o
   3   3  14        6.37        5.34      1.43 o
   4   3  14       92.52       92.14      3.10 o
   5   3  14       42.89       39.61      2.68 o
   6   3  14        1.90        0.86      2.41 o
   7   3  14       39.88       52.33      5.08 o
   8   3  14       54.69       51.26      5.28 o
   9   3  14       17.11       26.47      4.93 o
  -9   4  14        3.72        3.87      4.65 o
  -8   4  14       11.10       15.99      4.87 o
  -7   4  14      150.81      158.37     21.65 o
  -6   4  14       12.37       16.28      4.26 o
  -5   4  14       21.86       26.52      4.33 o
  -4   4  14        0.93       -0.77      2.84 o
  -3   4  14        4.39        1.63      2.81 o
  -2   4  14        7.27       11.25      4.49 o
  -1   4  14      487.34      467.81     10.61 o
   0   4  14        3.15        4.40      1.59 o
   1   4  14      499.59      492.89      7.48 o
   2   4  14        7.46        9.81      1.55 o
   3   4  14        5.55        4.71      1.45 o
   4   4  14        0.90        0.08      1.47 o
   5   4  14       23.67       17.59      3.92 o
   6   4  14       12.56       13.32      2.89 o
   7   4  14      148.46      164.06      7.43 o
   8   4  14       11.01       11.50      9.70 o
   9   4  14        3.42        2.09      4.09 o
  -8   5  14       11.75        9.03      4.73 o
  -7   5  14       18.54       19.16      4.60 o
  -6   5  14       28.65       20.34      4.54 o
  -5   5  14       95.37       89.81      6.30 o
  -4   5  14        0.76       -2.83      4.80 o
  -3   5  14      123.26      112.67      6.56 o
  -2   5  14      171.63      178.63     13.10 o
  -1   5  14      120.79      132.08      3.98 o
   0   5  14       36.36       28.39      3.17 o
   1   5  14      119.74      132.62      3.89 o
   2   5  14      171.65      181.73      6.06 o
   3   5  14      119.42      114.46      3.51 o
   4   5  14        1.14       -0.37      1.51 o
   5   5  14       96.65      112.74      4.96 o
   6   5  14       28.16       27.44      3.25 o
   7   5  14       18.00       16.29      3.68 o
   8   5  14       11.38       18.26      4.07 o
  -8   6  14        2.24       -0.19      4.20 o
  -7   6  14       16.08       16.18      4.80 o
  -6   6  14       44.52       60.36      5.93 o
  -5   6  14       15.97       11.78      4.03 o
  -4   6  14       50.51       49.11      5.22 o
  -3   6  14       21.19       25.81      4.42 o
  -2   6  14      806.66      763.28     18.58 o
  -1   6  14        1.24        4.91      3.59 o
   0   6  14      212.45      223.57      5.14 o
   1   6  14        1.09        0.97      2.19 o
   2   6  14      813.27      789.72     12.31 o
   3   6  14       21.64       22.17      2.50 o
   4   6  14       51.17       47.87      3.69 o
   5   6  14       15.62       11.61      3.30 o
   6   6  14       44.48       52.82      3.97 o
   7   6  14       15.77       16.80      7.99 o
   8   6  14        2.28        6.10      3.55 o
  -7   7  14        1.92        1.27      4.18 o
  -6   7  14       15.19       15.57      4.50 o
  -5   7  14        3.53       13.41      6.60 o
  -4   7  14       96.76      113.02      7.10 o
  -3   7  14       12.63       10.65      5.74 o
  -2   7  14       16.28       11.99      5.83 o
  -1   7  14       61.70       64.86      6.93 o
   0   7  14        7.90       10.30      3.72 o
   1   7  14       63.36       50.69      5.37 o
   2   7  14       15.65       15.41      2.90 o
   3   7  14       12.36        9.62      3.51 o
   4   7  14       93.28      106.68      7.43 o
   5   7  14        3.32        4.18      2.71 o
   6   7  14       14.93       17.10      3.22 o
   7   7  14        2.04       -3.24      3.24 o
  -7   8  14       11.31       18.02      5.29 o
  -6   8  14        2.07       -1.11      3.97 o
  -5   8  14       17.41       11.06      7.04 o
  -4   8  14        9.28        8.49      3.86 o
  -3   8  14       25.05       27.00      4.71 o
  -2   8  14       16.76       14.61      4.33 o
  -1   8  14       32.32       32.41      8.20 o
   0   8  14       14.01       18.77      6.63 o
   1   8  14       32.49       39.61      7.83 o
   2   8  14       17.01       20.21      7.31 o
   3   8  14       23.33       22.68      4.10 o
   4   8  14        9.64        6.12      8.41 o
   5   8  14       16.80       24.28      3.94 o
   6   8  14        2.01        0.71      3.20 o
   7   8  14       11.00       16.31      4.81 o
  -6   9  14        0.16        4.27      4.55 o
  -5   9  14       34.64       48.24      6.11 o
  -4   9  14       20.28       17.55      6.53 o
  -3   9  14       36.02       37.58      7.21 o
  -2   9  14       14.79       14.88      7.07 o
  -1   9  14        4.99        7.40      6.27 o
   0   9  14       13.73       11.82      6.74 o
   1   9  14        5.20        5.28      6.00 o
   2   9  14       14.67       17.43      7.75 o
   3   9  14       36.20       33.67      8.78 o
   4   9  14       20.07       20.09      8.44 o
   5   9  14       34.78       37.99      9.29 o
   6   9  14        0.17        9.90      4.43 o
  -4  10  14        3.15        1.96      6.00 o
  -3  10  14       12.71       27.86      7.80 o
  -2  10  14        4.51        3.67      6.42 o
  -1  10  14        5.94       -1.64      6.05 o
   0  10  14        0.09       -5.83      5.83 o
   1  10  14        6.05       17.05      7.88 o
   2  10  14        4.50        8.61      7.22 o
   3  10  14       12.60       17.14      8.45 o
   4  10  14        3.16       10.39      8.23 o
  -2  11  14        5.14        2.84      7.07 o
  -1  11  14       16.74       19.22      8.18 o
   0  11  14       26.51       32.47      8.49 o
   1  11  14       16.48       25.23      8.83 o
   2  11  14        5.19        8.97      8.32 o
   1   0  15       23.40       30.64      2.54 o
   2   0  15      708.77      713.67      9.82 o
   3   0  15      354.71      336.15      5.99 o
   4   0  15       98.35      103.20      4.70 o
   5   0  15       39.19       46.58      3.97 o
   6   0  15       29.32       19.17      4.10 o
   7   0  15        4.27        1.68      3.39 o
   8   0  15        0.71       -3.29      3.29 o
   9   0  15        3.43       -3.79      3.79 o
  -9   1  15        2.99        4.80      4.39 o
  -8   1  15       20.43       26.26      6.77 o
  -7   1  15       21.85       15.86      4.16 o
  -6   1  15       11.60       12.67      3.85 o
  -5   1  15       89.38       99.20      6.25 o
  -4   1  15      314.46      312.97      7.02 o
  -3   1  15        0.22        0.21      1.89 o
  -2   1  15      269.30      256.49      5.63 o
  -1   1  15      208.43      209.48      5.20 o
   0   1  15       29.03       22.32      2.17 o
   1   1  15      211.87      213.68      4.63 o
   2   1  15      271.74      251.23      5.58 o
   3   1  15        0.26       -0.12      1.39 o
   4   1  15      309.19      312.31      5.83 o
   5   1  15       93.13       97.52      4.50 o
   6   1  15       11.96        7.99      3.46 o
   7   1  15       20.98       30.25      4.35 o
   8   1  15       19.79       21.80      4.40 o
   9   1  15        2.89        9.68      7.15 o
  -9   2  15       12.34       14.81      5.01 o
  -8   2  15       10.78       13.65      4.51 o
  -7   2  15      147.46      147.56      8.12 o
  -6   2  15       41.06       31.34      5.88 o
  -5   2  15       70.70       69.82      5.27 o
  -4   2  15      167.82      164.40      7.47 o
  -3   2  15      103.83       95.74      3.31 o
  -2   2  15      120.86      133.28      5.07 o
  -1   2  15      213.13      230.44      5.30 o
   0   2  15      117.17      119.10      4.00 o
   1   2  15      216.79      217.88      5.36 o
   2   2  15      121.28      127.47      3.58 o
   3   2  15       99.98       97.19      3.41 o
   4   2  15      171.89      174.60      4.32 o
   5   2  15       73.19       75.20      4.10 o
   6   2  15       40.88       35.85      4.39 o
   7   2  15      145.08      144.84      9.94 o
   8   2  15       10.26       10.94      4.02 o
   9   2  15       12.15       13.08      4.62 o
  -9   3  15       10.20       13.12      5.03 o
  -8   3  15        9.72        9.73      5.04 o
  -7   3  15        3.47        1.05      3.82 o
  -6   3  15       31.80       31.58      4.79 o
  -5   3  15       98.66      104.06      9.47 o
  -4   3  15      100.44      101.54      6.16 o
  -3   3  15       85.85       73.92      5.14 o
  -2   3  15       11.91       10.00      1.69 o
  -1   3  15       29.32       30.79      2.27 o
   0   3  15      242.79      246.15      5.65 o
   1   3  15       30.38       28.87      2.65 o
   2   3  15       12.29        6.24      1.81 o
   3   3  15       84.25       70.02      2.88 o
   4   3  15      100.78      105.63      3.45 o
   5   3  15       99.06      100.38      4.75 o
   6   3  15       30.95       26.27      3.85 o
   7   3  15        3.08        1.53      3.36 o
   8   3  15        9.74       11.71      4.17 o
   9   3  15       10.29        8.75      4.42 o
  -9   4  15        1.24       -2.24      7.33 o
  -8   4  15       39.79       36.77      6.81 o
  -7   4  15       44.31       46.94      5.67 o
  -6   4  15      125.92      125.85     11.69 o
  -5   4  15       81.19       75.29      5.94 o
  -4   4  15        2.26       -2.75      2.75 o
  -3   4  15       18.72       18.78      3.79 o
  -2   4  15       62.88       67.19      2.43 o
  -1   4  15       75.86       67.34      3.08 o
   0   4  15        3.01       -0.07      1.47 o
   1   4  15       74.32       71.27      2.93 o
   2   4  15       66.82       66.83      2.86 o
   3   4  15       18.19       16.07      2.15 o
   4   4  15        2.32       -1.84      1.84 o
   5   4  15       79.88       78.47      5.75 o
   6   4  15      125.74      121.14      6.42 o
   7   4  15       44.67       47.98      4.96 o
   8   4  15       39.55       38.88      5.01 o
   9   4  15        1.25        1.39     11.62 o
  -8   5  15       26.82       24.54      7.85 o
  -7   5  15        2.56        0.80      5.09 o
  -6   5  15       15.52       20.98      4.58 o
  -5   5  15       20.12       22.93      5.27 o
  -4   5  15       38.02       43.01      5.48 o
  -3   5  15        6.81       -2.03      3.47 o
  -2   5  15      121.31      123.97      7.00 o
  -1   5  15       20.55       22.77      3.06 o
   0   5  15      290.03      269.78      9.46 o
   1   5  15       22.02       21.99      3.34 o
   2   5  15      120.67      138.65      4.88 o
   3   5  15        6.28        1.08      1.97 o
   4   5  15       38.26       48.68      4.87 o
   5   5  15       19.65       21.88      3.25 o
   6   5  15       15.99       12.57      3.01 o
   7   5  15        2.69        0.60      4.62 o
   8   5  15       27.48       25.93      4.51 o
  -8   6  15        3.46        3.94      4.56 o
  -7   6  15       46.45       49.65      5.84 o
  -6   6  15       26.19       31.81      5.01 o
  -5   6  15       11.92       16.17      4.27 o
  -4   6  15      129.82      123.92      7.40 o
  -3   6  15        0.47        2.54      3.65 o
  -2   6  15      110.78      119.35      7.22 o
  -1   6  15       96.71       78.65      5.88 o
   0   6  15       59.28       65.00      3.48 o
   1   6  15      100.66       95.02      4.13 o
   2   6  15      110.17      118.13      4.67 o
   3   6  15        0.64       -3.21      3.21 o
   4   6  15      127.21      118.77      5.31 o
   5   6  15       12.23       16.53      3.13 o
   6   6  15       25.90       26.82      3.52 o
   7   6  15       46.28       53.04      5.01 o
   8   6  15        3.72        2.69      6.64 o
  -7   7  15       13.73       11.37      4.91 o
  -6   7  15       11.30        6.70      4.35 o
  -5   7  15        7.87        7.38      4.06 o
  -4   7  15       19.98       18.70      4.49 o
  -3   7  15       11.76       13.11      4.15 o
  -2   7  15      107.11       93.31      6.56 o
  -1   7  15       72.07       77.58      6.14 o
   0   7  15      161.16      149.31      7.81 o
   1   7  15       72.58       76.36      4.59 o
   2   7  15      107.90      103.86      6.39 o
   3   7  15       10.90       11.16      2.86 o
   4   7  15       20.14       18.92      3.08 o
   5   7  15        7.30        1.57      2.80 o
   6   7  15       11.12        9.89      3.65 o
   7   7  15       13.26       18.72      4.23 o
  -6   8  15       10.66       20.96      5.07 o
  -5   8  15       28.00       29.24      5.23 o
  -4   8  15        7.41        0.38      4.43 o
  -3   8  15       18.53       19.12      4.79 o
  -2   8  15       68.92       73.44     10.28 o
  -1   8  15        1.07        3.11      3.81 o
   0   8  15        2.69        6.79      6.27 o
   1   8  15        0.93       -0.34      5.92 o
   2   8  15       68.12       83.95     10.13 o
   3   8  15       18.15       22.47      4.20 o
   4   8  15        7.53       10.96      3.68 o
   5   8  15       28.25       14.00      6.83 o
   6   8  15        9.94       21.82      4.96 o
  -5   9  15        1.40       -3.90      3.90 o
  -4   9  15       25.29       27.94      5.23 o
  -3   9  15        9.78       12.44      4.65 o
  -2   9  15       10.46       10.22      6.91 o
  -1   9  15       44.21       51.81      8.80 o
   0   9  15       64.80       68.25      9.62 o
   1   9  15       43.80       51.55      9.21 o
   2   9  15       10.67       14.01      7.50 o
   3   9  15        9.59        5.28      7.02 o
   4   9  15       25.99       14.51      7.92 o
   5   9  15        1.30        7.26      4.29 o
  -4  10  15        4.36        5.93      6.66 o
  -3  10  15       19.49       19.70      7.50 o
  -2  10  15        2.60       -3.16      6.37 o
  -1  10  15       10.00        9.96      7.39 o
   0  10  15        4.71        8.10      7.49 o
   1  10  15        9.47        1.98      7.21 o
   2  10  15        2.63        9.73      7.31 o
   3  10  15       19.32       31.01      9.35 o
   4  10  15        4.36        5.09      7.41 o
  -2  11  15        0.68        5.57      7.24 o
  -1  11  15        2.04       -2.84      6.85 o
   0  11  15        1.20        0.48      7.30 o
   1  11  15        1.80        2.86      6.96 o
   0   0  16      442.22      548.25     13.16 o
   1   0  16      134.51      114.88      4.34 o
   2   0  16      348.18      394.45      8.70 o
   3   0  16       37.73       44.32      2.51 o
   4   0  16      598.36      538.94     14.83 o
   5   0  16      407.87      392.07     11.82 o
   6   0  16       33.21       40.63      6.39 o
   7   0  16       12.61       15.96      4.15 o
   8   0  16       25.28       24.82      4.84 o
   9   0  16        7.38        7.78      4.48 o
  -9   1  16       13.46       12.13      4.99 o
  -8   1  16       13.78        5.46      4.48 o
  -7   1  16        3.23        3.04      3.53 o
  -6   1  16       21.68       24.22      4.96 o
  -5   1  16      249.44      240.23      9.14 o
  -4   1  16      306.02      288.02      6.92 o
  -3   1  16       82.30       73.41      4.18 o
  -2   1  16       86.65       84.09      3.58 o
  -1   1  16     1022.66      979.44     14.10 o
   0   1  16       32.22       38.50      2.69 o
   1   1  16     1028.87      971.24     14.10 o
   2   1  16       89.40       83.08      3.22 o
   3   1  16       79.12       83.45      3.15 o
   4   1  16      307.46      296.86      6.91 o
   5   1  16      252.55      245.90      6.90 o
   6   1  16       21.33       17.83      3.98 o
   7   1  16        2.96        0.48      4.75 o
   8   1  16       14.43       16.66      4.39 o
   9   1  16       13.56       18.68      4.91 o
  -9   2  16        1.31        2.58      4.38 o
  -8   2  16       17.83       22.26      5.01 o
  -7   2  16       15.25       10.12      4.23 o
  -6   2  16      101.13      118.14     11.09 o
  -5   2  16        4.43        2.55      5.72 o
  -4   2  16      137.77      126.26      6.76 o
  -3   2  16        0.43       -1.47      1.47 o
  -2   2  16      121.20      121.76      5.15 o
  -1   2  16      124.44      116.66      4.04 o
   0   2  16      148.34      142.63      4.36 o
   1   2  16      127.61      117.93      3.66 o
   2   2  16      122.86      121.42      3.60 o
   3   2  16        0.40       -0.61      1.48 o
   4   2  16      138.73      134.56      3.99 o
   5   2  16        4.35        2.30      2.41 o
   6   2  16      103.77      119.88      6.79 o
   7   2  16       15.97       20.62      4.07 o
   8   2  16       17.92       16.69      4.41 o
   9   2  16        1.20        3.06      4.34 o
  -9   3  16       22.97       23.23      5.74 o
  -8   3  16       22.03       33.50      5.48 o
  -7   3  16        2.70        2.71      4.11 o
  -6   3  16       31.19       21.65      5.88 o
  -5   3  16       78.48       75.49      5.75 o
  -4   3  16        7.51       12.34      3.59 o
  -3   3  16       55.22       54.39      4.86 o
  -2   3  16       26.03       25.66      2.19 o
  -1   3  16       50.91       47.72      2.82 o
   0   3  16      188.02      209.99      5.66 o
   1   3  16       50.46       48.88      2.51 o
   2   3  16       25.84       30.70      2.22 o
   3   3  16       54.65       53.48      2.68 o
   4   3  16        7.03        8.12      2.14 o
   5   3  16       79.63       89.73      4.63 o
   6   3  16       31.14       30.97      4.25 o
   7   3  16        2.58        5.24      3.58 o
   8   3  16       21.17       19.77      4.93 o
   9   3  16       22.42       32.92      5.46 o
  -8   4  16       15.03       13.00      5.03 o
  -7   4  16       75.62       88.26     10.01 o
  -6   4  16       73.97       83.05      6.63 o
  -5   4  16       61.96       62.07      5.68 o
  -4   4  16      127.02      128.85      7.29 o
  -3   4  16      176.57      171.83      8.05 o
  -2   4  16      120.57      120.91      8.32 o
  -1   4  16       31.84       24.96      2.37 o
   0   4  16       47.95       44.44      2.54 o
   1   4  16       33.61       29.87      2.25 o
   2   4  16      119.92      118.40      3.80 o
   3   4  16      171.21      171.76      4.52 o
   4   4  16      125.86      137.79      4.65 o
   5   4  16       64.08       65.81      6.39 o
   6   4  16       73.92       75.32      5.52 o
   7   4  16       74.18       98.56     15.95 o
   8   4  16       15.02       16.82      4.41 o
  -8   5  16        9.88        4.37      4.72 o
  -7   5  16        6.19        3.48      4.27 o
  -6   5  16       28.80       34.04      5.12 o
  -5   5  16       66.86       57.25      5.82 o
  -4   5  16      108.32      118.06      7.31 o
  -3   5  16       85.20       80.87      9.06 o
  -2   5  16      122.82      117.59      7.04 o
  -1   5  16      207.18      199.23      5.21 o
   0   5  16      492.48      436.87     12.63 o
   1   5  16      211.02      195.81      5.76 o
   2   5  16      124.87      131.04      4.65 o
   3   5  16       84.18       83.39      3.96 o
   4   5  16      109.21      112.30      5.26 o
   5   5  16       68.64       61.83      4.49 o
   6   5  16       28.35       23.33      4.07 o
   7   5  16        6.01        9.48      3.77 o
   8   5  16       10.10       12.80      4.16 o
  -8   6  16        3.42        3.65      4.57 o
  -7   6  16       19.11       23.15      5.22 o
  -6   6  16        8.06        6.52      9.47 o
  -5   6  16       61.04       49.46      7.79 o
  -4   6  16       33.15       39.03      5.15 o
  -3   6  16       16.24       10.08      4.04 o
  -2   6  16       95.29       97.26      6.48 o
  -1   6  16       50.55       51.52      5.31 o
   0   6  16      225.68      205.07      7.05 o
   1   6  16       49.13       47.52      3.22 o
   2   6  16       94.31       99.19      4.19 o
   3   6  16       15.47       14.81      2.84 o
   4   6  16       33.49       33.54      3.53 o
   5   6  16       60.05       62.56      4.35 o
   6   6  16        8.66        3.08      3.44 o
   7   6  16       18.84       26.72      4.51 o
   8   6  16        3.47        2.10      7.60 o
  -7   7  16        1.27        3.09      6.35 o
  -6   7  16        6.86        0.13      6.78 o
  -5   7  16        6.68       11.45      4.40 o
  -4   7  16       13.14       13.74      4.33 o
  -3   7  16        9.25        5.92      4.04 o
  -2   7  16       25.07       25.71      4.59 o
  -1   7  16       21.61       30.34      6.27 o
   0   7  16        0.76        1.84      3.47 o
   1   7  16       21.47       20.38      3.25 o
   2   7  16       24.64       18.98      4.01 o
   3   7  16        9.32        8.69      4.58 o
   4   7  16       12.77       10.06      3.04 o
   5   7  16        6.21        5.43      2.90 o
   6   7  16        6.52        4.81      3.65 o
   7   7  16        1.34       -0.34      3.84 o
  -6   8  16        5.13        4.99      4.65 o
  -5   8  16       15.12       19.65      4.94 o
  -4   8  16        7.69       13.43      4.70 o
  -3   8  16        2.54        4.96      4.21 o
  -2   8  16       21.15       24.62      4.95 o
  -1   8  16       18.18       12.66      4.54 o
   0   8  16        9.07        9.90      6.67 o
   1   8  16       19.04       24.68      7.40 o
   2   8  16       21.08       18.71      4.35 o
   3   8  16        2.40        7.29      4.42 o
   4   8  16        7.52       10.78      3.90 o
   5   8  16       14.86       13.87      4.18 o
   6   8  16        5.02        7.97      4.83 o
  -5   9  16       16.63       17.42      5.17 o
  -4   9  16        5.15        3.92      4.48 o
  -3   9  16       15.44       14.94      6.98 o
  -2   9  16       16.57       19.92      7.49 o
  -1   9  16        8.03       12.55      7.27 o
   0   9  16       11.11       14.54      7.09 o
   1   9  16        7.82        7.79      6.61 o
   2   9  16       16.41       23.24      8.35 o
   3   9  16       15.21       23.98      8.51 o
   4   9  16        4.98        5.40      6.68 o
   5   9  16       16.32       27.53      6.37 o
  -4  10  16       11.57       22.53      7.67 o
  -3  10  16       12.63       22.49      7.97 o
  -2  10  16       14.05       17.19      7.83 o
  -1  10  16       12.49       17.53      7.84 o
   0  10  16        0.31       -5.25      6.61 o
   1  10  16       12.56        6.19      7.53 o
   2  10  16       13.82       26.18      8.93 o
   3  10  16       12.85       21.47      8.67 o
   1   0  17      383.80      358.08      7.29 o
   2   0  17      318.58      315.35      6.81 o
   3   0  17      165.51      131.82      4.61 o
   4   0  17      176.02      151.94      5.16 o
   5   0  17        5.59        2.24      3.48 o
   6   0  17      108.29      101.01      6.58 o
   7   0  17        4.53       -2.35      3.37 o
   8   0  17        0.42        0.57      5.22 o
   9   0  17        5.04        8.85      4.61 o
  -9   1  17        5.44       12.78      5.05 o
  -8   1  17       15.07       18.12      7.76 o
  -7   1  17       11.87        9.98      4.10 o
  -6   1  17        7.86       -0.31      3.46 o
  -5   1  17       48.91       52.35      5.29 o
  -4   1  17      191.34      181.23     11.18 o
  -3   1  17       88.54       80.38      4.50 o
  -2   1  17      185.92      196.37      5.29 o
  -1   1  17      395.51      444.48     12.03 o
   0   1  17       83.44       87.48      3.76 o
   1   1  17      394.63      441.11      8.31 o
   2   1  17      185.20      206.63      4.87 o
   3   1  17       86.07       80.30      3.79 o
   4   1  17      196.34      188.88      4.79 o
   5   1  17       47.00       48.60      4.92 o
   6   1  17        8.55        6.83      3.51 o
   7   1  17       11.40        5.69      3.50 o
   8   1  17       14.51       15.31      7.16 o
   9   1  17        5.56        6.27      5.18 o
  -9   2  17        3.71        1.01      4.69 o
  -8   2  17        7.92       10.46      7.30 o
  -7   2  17       29.60       38.87      5.45 o
  -6   2  17       35.23       38.66      5.19 o
  -5   2  17       61.94       52.04      5.41 o
  -4   2  17        6.79        3.34      3.47 o
  -3   2  17      192.72      190.85      4.99 o
  -2   2  17      109.59       98.39     10.21 o
  -1   2  17       43.88       43.71      2.99 o
   0   2  17       76.90       57.84      3.16 o
   1   2  17       41.78       45.10      2.63 o
   2   2  17      109.31      107.37      3.84 o
   3   2  17      195.53      186.48      4.72 o
   4   2  17        7.48        5.49      2.15 o
   5   2  17       63.17       63.61      4.06 o
   6   2  17       35.12       38.60      5.53 o
   7   2  17       29.46       45.92      9.77 o
   8   2  17        7.34       12.15      4.24 o
   9   2  17        3.82        5.05      4.36 o
  -9   3  17       15.80       15.85      7.95 o
  -8   3  17        4.29        0.26      4.43 o
  -7   3  17        5.40       11.67      5.64 o
  -6   3  17       28.99       32.66      5.13 o
  -5   3  17       43.52       46.81      5.34 o
  -4   3  17      157.49      154.31      7.98 o
  -3   3  17        9.27        3.38      3.44 o
  -2   3  17       74.15       70.67      3.30 o
  -1   3  17      159.91      167.65      4.87 o
   0   3  17       86.42       97.53      3.97 o
   1   3  17      158.77      163.99      4.37 o
   2   3  17       75.00       76.18      3.92 o
   3   3  17       10.06        7.40      1.92 o
   4   3  17      159.79      166.15      5.19 o
   5   3  17       41.47       45.49      3.77 o
   6   3  17       28.80       31.03      4.39 o
   7   3  17        5.03        2.78      3.88 o
   8   3  17        4.23        3.77      4.23 o
   9   3  17       15.76       24.94      6.57 o
  -8   4  17       20.92       30.96      9.39 o
  -7   4  17       55.60       48.87      6.16 o
  -6   4  17       43.28       61.25      6.06 o
  -5   4  17       40.07       45.47      8.00 o
  -4   4  17       24.42       26.81      4.47 o
  -3   4  17      263.26      249.00      9.59 o
  -2   4  17       99.80      103.39      3.66 o
  -1   4  17      130.89      112.33      9.13 o
   0   4  17      263.82      232.94      7.17 o
   1   4  17      130.64      128.66      4.05 o
   2   4  17       98.85       97.51      3.66 o
   3   4  17      265.40      250.35      6.38 o
   4   4  17       24.63       30.02      2.92 o
   5   4  17       39.57       45.69      3.85 o
   6   4  17       43.49       49.38      6.11 o
   7   4  17       56.23       42.34      6.03 o
   8   4  17       21.00       27.74      4.93 o
  -8   5  17        7.61       10.77      6.81 o
  -7   5  17        7.51        3.79      5.53 o
  -6   5  17        1.87        2.49      4.06 o
  -5   5  17        0.48        2.97      3.97 o
  -4   5  17        4.14        3.33      3.76 o
  -3   5  17      151.83      156.31      8.04 o
  -2   5  17       25.76       21.69      6.74 o
  -1   5  17      101.23       77.09      4.84 o
   0   5  17        7.63       10.19      2.35 o
   1   5  17      103.18       88.62      3.95 o
   2   5  17       26.13       23.26      3.50 o
   3   5  17      151.57      161.74      5.45 o
   4   5  17        4.74        1.31      2.56 o
   5   5  17        0.51        1.64      3.42 o
   6   5  17        1.98        1.25      3.47 o
   7   5  17        7.72       -3.08      5.65 o
   8   5  17        7.72        2.88      6.29 o
  -7   6  17       13.56       32.34      5.70 o
  -6   6  17        9.79       12.56      4.58 o
  -5   6  17       14.33        5.64      4.38 o
  -4   6  17       14.86       12.81      4.35 o
  -3   6  17        8.67       -0.93      3.57 o
  -2   6  17        4.25        2.34      4.84 o
  -1   6  17       27.48       24.71      4.49 o
   0   6  17      131.27      131.84      6.15 o
   1   6  17       26.24       30.29      4.03 o
   2   6  17        4.18        3.30      2.19 o
   3   6  17        7.84        5.85      2.69 o
   4   6  17       14.13       15.62      5.10 o
   5   6  17       14.32       15.77      3.31 o
   6   6  17        9.62       10.38      3.77 o
   7   6  17       13.57       31.58      6.17 o
  -7   7  17       14.56       27.30      5.66 o
  -6   7  17       20.06       30.99      5.53 o
  -5   7  17       22.37       29.09      8.29 o
  -4   7  17       17.51       16.13      4.71 o
  -3   7  17       16.20       11.98      4.32 o
  -2   7  17        8.45        6.69      3.96 o
  -1   7  17       31.94       30.80      4.96 o
   0   7  17      145.56      138.23      9.97 o
   1   7  17       30.71       33.53      3.74 o
   2   7  17        8.01        8.87      3.70 o
   3   7  17       16.53       17.64      3.91 o
   4   7  17       18.08        9.91      7.09 o
   5   7  17       21.80       21.82      4.26 o
   6   7  17       19.91       18.52      5.58 o
   7   7  17       14.61       23.88      6.02 o
  -6   8  17        8.50        8.50      5.10 o
  -5   8  17       11.99       11.78      4.86 o
  -4   8  17        2.65        7.95      4.50 o
  -3   8  17       15.38       20.68      5.08 o
  -2   8  17       37.60       35.03      5.49 o
  -1   8  17       30.62       29.05      5.18 o
   0   8  17       35.59       42.49      8.58 o
   1   8  17       30.61       24.46      7.39 o
   2   8  17       36.71       41.80      5.31 o
   3   8  17       15.58       16.80      4.26 o
   4   8  17        2.68        9.99      3.98 o
   5   8  17       11.72       18.21      4.46 o
   6   8  17        8.54       12.86      5.54 o
  -5   9  17        1.36        7.01      6.09 o
  -4   9  17       10.39        4.43      4.79 o
  -3   9  17        1.27        0.34      6.37 o
  -2   9  17       19.49       25.49      7.53 o
  -1   9  17       26.22       35.73      8.52 o
   0   9  17       31.16       39.55      8.75 o
   1   9  17       26.14       39.68      9.14 o
   2   9  17       19.37       15.93      7.70 o
   3   9  17        1.32        3.90      7.50 o
   4   9  17       10.04       16.99      4.93 o
   5   9  17        1.24        5.05      6.93 o
  -3  10  17       17.49       15.33      7.92 o
  -2  10  17        0.15       15.71      7.43 o
  -1  10  17        0.22       -6.50      6.72 o
   0  10  17        6.09       11.76      7.86 o
   1  10  17        0.23       -2.95      6.46 o
   2  10  17        0.14       -0.33      7.45 o
   3  10  17       17.50       -3.17      8.04 o
   0   0  18      279.14      304.89      9.70 o
   1   0  18      119.73      127.05      4.61 o
   2   0  18       57.63       53.50      4.50 o
   3   0  18       37.47       38.89      3.08 o
   4   0  18        2.90        2.32      2.28 o
   5   0  18       81.75       86.21      5.99 o
   6   0  18        2.02        5.41      3.79 o
   7   0  18       46.12       54.80      8.93 o
   8   0  18       36.86       46.98      5.73 o
   9   0  18        5.53        3.22      4.61 o
  -9   1  18        6.77        6.90      4.68 o
  -8   1  18       17.32       21.82      5.16 o
  -7   1  18        2.14        4.95      3.96 o
  -6   1  18        4.67        1.09      3.52 o
  -5   1  18      129.36      126.17      8.45 o
  -4   1  18       10.19        6.65      3.65 o
  -3   1  18       19.24       12.26      2.24 o
  -2   1  18      305.82      283.73      6.64 o
  -1   1  18      261.00      248.11      8.29 o
   0   1  18        6.42        5.11      2.08 o
   1   1  18      261.38      245.33      8.45 o
   2   1  18      300.92      278.41      6.63 o
   3   1  18       20.24       18.59      2.78 o
   4   1  18        9.40        8.84      2.47 o
   5   1  18      131.61      130.53     13.02 o
   6   1  18        4.18       -1.34      3.38 o
   7   1  18        1.99        7.55      3.91 o
   8   1  18       17.40       19.67      4.93 o
   9   1  18        6.92        6.45      4.68 o
  -8   2  18       14.20       13.97      4.99 o
  -7   2  18       39.09       39.60      5.63 o
  -6   2  18       44.67       44.47      5.28 o
  -5   2  18       59.35       43.83      5.22 o
  -4   2  18      112.20      115.99      7.02 o
  -3   2  18       18.21       21.88      2.46 o
  -2   2  18      146.74      138.18      5.88 o
  -1   2  18       44.97       50.32      3.13 o
   0   2  18       24.14       21.16      3.30 o
   1   2  18       45.73       53.93      3.22 o
   2   2  18      150.69      149.52      5.06 o
   3   2  18       18.23       20.18      2.28 o
   4   2  18      112.88      117.42      4.69 o
   5   2  18       57.74       60.84      5.29 o
   6   2  18       46.14       39.10      4.74 o
   7   2  18       40.39       45.55      5.32 o
   8   2  18       14.27       19.53      4.79 o
  -8   3  18       25.27       28.54      5.73 o
  -7   3  18       15.25       15.63      5.01 o
  -6   3  18        3.30       -0.16      4.00 o
  -5   3  18       49.18       52.09      5.64 o
  -4   3  18       12.65       18.41      5.89 o
  -3   3  18      123.81      146.38      7.61 o
  -2   3  18       41.43       43.38      2.97 o
  -1   3  18       47.24       38.02      2.89 o
   0   3  18      205.64      204.90      5.57 o
   1   3  18       47.37       42.79      3.02 o
   2   3  18       39.37       49.19      3.24 o
   3   3  18      125.90      140.57      4.97 o
   4   3  18       11.95       12.54      2.90 o
   5   3  18       47.54       52.63      6.38 o
   6   3  18        3.40        5.16      4.21 o
   7   3  18       15.76       13.44      4.37 o
   8   3  18       24.63       29.66      5.18 o
  -8   4  18       12.99       15.57      5.59 o
  -7   4  18       21.91       25.76      5.37 o
  -6   4  18        4.04        4.47      4.55 o
  -5   4  18       38.97       33.91      5.82 o
  -4   4  18      117.36      128.62      8.00 o
  -3   4  18       67.14       63.55      8.86 o
  -2   4  18        8.57       13.37      3.33 o
  -1   4  18       20.45       14.63      3.36 o
   0   4  18       40.18       33.52      2.90 o
   1   4  18       19.78       14.52      2.52 o
   2   4  18        8.73        5.13      2.34 o
   3   4  18       67.32       66.51      3.73 o
   4   4  18      118.79      124.70      4.81 o
   5   4  18       39.51       36.17      3.76 o
   6   4  18        4.08        6.24      3.74 o
   7   4  18       21.08       21.50      4.62 o
   8   4  18       12.83       19.18      4.84 o
  -8   5  18        3.79        7.53      7.65 o
  -7   5  18        0.01        3.41      4.60 o
  -6   5  18       22.90       15.86      4.79 o
  -5   5  18       29.06       27.15      5.15 o
  -4   5  18       66.40       60.22      6.06 o
  -3   5  18       77.47       74.91     10.43 o
  -2   5  18       51.95       39.37      7.08 o
  -1   5  18       93.49       94.06      6.15 o
   0   5  18      488.40      494.73      9.39 o
   1   5  18       94.50       91.61      4.12 o
   2   5  18       52.92       37.94      3.13 o
   3   5  18       76.41       83.16      5.57 o
   4   5  18       67.67       71.74      4.54 o
   5   5  18       28.89       27.38      3.62 o
   6   5  18       22.60       20.05      4.82 o
   7   5  18        0.02       -0.24      3.81 o
   8   5  18        3.84        1.85      5.31 o
  -7   6  18       17.23       15.53      8.36 o
  -6   6  18        7.34        5.99      4.55 o
  -5   6  18       55.93       56.38      6.36 o
  -4   6  18        4.77        6.45      3.98 o
  -3   6  18       14.79       13.24      5.44 o
  -2   6  18       12.76        4.79      7.79 o
  -1   6  18       37.95       31.55      4.67 o
   0   6  18       19.28       20.28      3.46 o
   1   6  18       36.54       31.51      3.54 o
   2   6  18       13.20       13.76      2.94 o
   3   6  18       15.59       11.26      2.88 o
   4   6  18        4.89        5.12      5.10 o
   5   6  18       55.55       56.56      4.58 o
   6   6  18        7.77        8.83      4.06 o
   7   6  18       17.23       23.45      4.93 o
  -6   7  18        6.59        5.42      4.93 o
  -5   7  18        3.57        4.88      4.53 o
  -4   7  18       20.73       20.66      4.99 o
  -3   7  18        0.67        1.82      4.02 o
  -2   7  18        1.97       -4.90      4.90 o
  -1   7  18       18.75       17.52      4.58 o
   0   7  18        0.22        2.62      3.75 o
   1   7  18       18.05       20.93      4.38 o
   2   7  18        2.00       -0.21      3.46 o
   3   7  18        0.71       -3.02      6.74 o
   4   7  18       20.66       25.28      4.49 o
   5   7  18        3.52       -0.91      3.72 o
   6   7  18        6.47        8.75      5.35 o
  -5   8  18        5.42        3.62      4.73 o
  -4   8  18       18.31       21.99      5.41 o
  -3   8  18        4.74        8.05      4.56 o
  -2   8  18        8.10       16.98      6.58 o
  -1   8  18       19.24       17.38      4.85 o
   0   8  18        2.13       -1.83      5.80 o
   1   8  18       19.87       22.71      7.87 o
   2   8  18        7.97       10.77      4.57 o
   3   8  18        4.67        6.19      7.30 o
   4   8  18       17.61       22.46      7.72 o
   5   8  18        5.53        0.69      4.17 o
  -4   9  18       13.40       17.00      5.58 o
  -3   9  18       31.37       34.61      8.45 o
  -2   9  18       13.17       29.65      8.38 o
  -1   9  18        8.79       22.14      7.96 o
   0   9  18        0.08        0.92      6.65 o
   1   9  18        8.35       19.81      8.28 o
   2   9  18       13.11       21.55      8.75 o
   3   9  18       31.23       32.72      8.87 o
   4   9  18       13.28       16.38      5.29 o
  -2  10  18        4.54       13.64      8.21 o
  -1  10  18        4.48       -2.61      6.85 o
   0  10  18        0.23        6.87      7.73 o
   1  10  18        4.46        0.01      7.71 o
   2  10  18        4.35       14.89      8.65 o
   1   0  19        2.76        4.48      2.27 o
   2   0  19       13.64       20.08      2.61 o
   3   0  19      215.35      204.59      5.83 o
   4   0  19       16.21       19.54      3.45 o
   5   0  19      121.69      105.35      6.89 o
   6   0  19       46.98       55.78      5.61 o
   7   0  19        1.21       -4.90      6.96 o
   8   0  19        7.38        9.76      4.57 o
  -8   1  19        0.86        1.61      5.38 o
  -7   1  19        6.87        6.75      4.17 o
  -6   1  19        3.92        8.81      4.19 o
  -5   1  19       86.72       83.23      8.05 o
  -4   1  19       26.29       24.56      4.39 o
  -3   1  19      101.51      100.01      5.09 o
  -2   1  19      142.35      143.84      5.00 o
  -1   1  19      133.87      148.00      5.08 o
   0   1  19       51.80       62.46      3.46 o
   1   1  19      134.82      143.85      6.61 o
   2   1  19      144.38      144.23      5.78 o
   3   1  19      102.73       99.29      4.33 o
   4   1  19       26.87       29.68      3.07 o
   5   1  19       86.12       87.04      6.22 o
   6   1  19        4.35        4.31      3.92 o
   7   1  19        6.60        3.04      3.74 o
   8   1  19        0.98        2.25      4.06 o
  -8   2  19       13.18       23.44      5.55 o
  -7   2  19        8.58       14.67      5.88 o
  -6   2  19        7.76        2.95      4.21 o
  -5   2  19       45.73       41.94      6.32 o
  -4   2  19       61.23       58.28      5.47 o
  -3   2  19       18.20       24.64      3.76 o
  -2   2  19       49.96       50.07      3.20 o
  -1   2  19       15.96       15.03      2.48 o
   0   2  19       93.26       99.54      4.27 o
   1   2  19       15.18       13.96      2.57 o
   2   2  19       49.81       45.24      3.29 o
   3   2  19       19.30       19.21      2.77 o
   4   2  19       59.68       60.49      3.66 o
   5   2  19       46.65       44.48      4.93 o
   6   2  19        7.69        4.58      3.65 o
   7   2  19        8.33       10.90      4.33 o
   8   2  19       12.92       20.56      9.03 o
  -8   3  19        2.06        3.65      4.91 o
  -7   3  19       11.37        5.01      4.62 o
  -6   3  19       17.61       17.95      4.88 o
  -5   3  19       80.11       84.18      6.75 o
  -4   3  19       38.62       41.05      5.38 o
  -3   3  19      217.76      245.94     16.18 o
  -2   3  19      162.04      160.21      5.02 o
  -1   3  19       45.99       51.58      3.32 o
   0   3  19       41.90       45.18      3.21 o
   1   3  19       44.48       47.37      3.31 o
   2   3  19      165.69      168.51      7.34 o
   3   3  19      218.28      238.76      6.55 o
   4   3  19       39.15       45.77      3.43 o
   5   3  19       79.49       72.77      7.95 o
   6   3  19       18.35       26.80      4.50 o
   7   3  19       11.43       11.23      4.38 o
   8   3  19        2.05        6.08      4.36 o
  -8   4  19        4.11       11.52      5.45 o
  -7   4  19       16.19       23.63      9.31 o
  -6   4  19       34.29       35.74      5.76 o
  -5   4  19       14.16       10.00      4.46 o
  -4   4  19       19.85       14.17      4.38 o
  -3   4  19       40.18       43.39      5.34 o
  -2   4  19      164.37      165.31      7.87 o
  -1   4  19       69.87       65.19      4.67 o
   0   4  19       17.38       12.29      2.53 o
   1   4  19       69.52       70.56      4.37 o
   2   4  19      166.25      169.27      5.53 o
   3   4  19       41.24       39.32      3.37 o
   4   4  19       20.05       24.07      3.74 o
   5   4  19       13.51       19.78      4.15 o
   6   4  19       34.58       31.60      5.26 o
   7   4  19       16.65       33.01     13.74 o
   8   4  19        4.11        8.25      4.52 o
  -7   5  19        4.22        2.47      4.71 o
  -6   5  19       22.99       21.97      6.11 o
  -5   5  19        7.39        0.92      9.02 o
  -4   5  19        0.82       -0.39      4.65 o
  -3   5  19        9.79       10.32      4.64 o
  -2   5  19        5.67        5.16      3.66 o
  -1   5  19        8.46        5.39      4.06 o
   0   5  19      101.32       91.06      5.22 o
   1   5  19        8.99        7.63      2.74 o
   2   5  19        5.16        3.55      2.15 o
   3   5  19       10.18       16.39      2.62 o
   4   5  19        1.02       -1.68      2.66 o
   5   5  19        7.00        5.84      7.21 o
   6   5  19       22.75       23.32      5.59 o
   7   5  19        4.19        2.93      4.35 o
  -7   6  19        9.88       17.47      5.65 o
  -6   6  19        3.15       10.74      5.07 o
  -5   6  19        7.04        6.03      4.38 o
  -4   6  19        7.67        8.01      6.26 o
  -3   6  19       10.90       10.77      4.39 o
  -2   6  19       13.89       11.15      4.11 o
  -1   6  19       13.70        8.45      3.93 o
   0   6  19        9.86        2.53      2.97 o
   1   6  19       13.68       10.95      3.16 o
   2   6  19       13.83        9.23      2.96 o
   3   6  19       11.53        8.45      3.66 o
   4   6  19        7.42       12.98      3.29 o
   5   6  19        7.27        9.42      4.79 o
   6   6  19        3.07       -0.44      8.08 o
   7   6  19        9.67       16.81      4.82 o
  -6   7  19        4.69        2.34      4.82 o
  -5   7  19        8.99        3.92      4.85 o
  -4   7  19        4.73        4.02      4.40 o
  -3   7  19       35.53       40.47      5.82 o
  -2   7  19        5.48        3.72      4.31 o
  -1   7  19       18.68       26.66      5.06 o
   0   7  19       16.71       10.18      4.38 o
   1   7  19       17.92       23.15      4.67 o
   2   7  19        5.06        1.70      3.70 o
   3   7  19       35.21       27.46      4.76 o
   4   7  19        4.87        6.98      3.99 o
   5   7  19        9.14       14.90      5.41 o
   6   7  19        4.68       12.56      5.84 o
  -5   8  19       10.84       13.71      5.65 o
  -4   8  19        2.28       -4.72      4.72 o
  -3   8  19       14.26       23.47      5.40 o
  -2   8  19       29.86       35.93      5.85 o
  -1   8  19       18.91       35.34      8.15 o
   0   8  19        2.70       -1.56      6.22 o
   1   8  19       18.94       14.85      7.74 o
   2   8  19       29.57       35.95      5.56 o
   3   8  19       14.09       13.30      4.75 o
   4   8  19        2.23        4.65      4.18 o
   5   8  19       10.81       17.47      6.06 o
  -4   9  19        8.46        5.25      7.28 o
  -3   9  19        1.41        6.53      7.00 o
  -2   9  19        9.20        7.43      7.65 o
  -1   9  19       10.20       16.19      8.04 o
   0   9  19        3.32        6.44      6.84 o
   1   9  19       10.36       10.77      7.54 o
   2   9  19        9.06        9.36      8.17 o
   3   9  19        1.33       -6.19      7.24 o
   4   9  19        8.06       13.04      5.37 o
  -1  10  19        0.45        6.84      7.79 o
   0  10  19        6.50       10.44      8.15 o
   1  10  19        0.49       -1.89      7.74 o
   0   0  20      392.54      380.86     11.60 o
   1   0  20       43.40       42.61      3.32 o
   2   0  20       62.56       54.84      3.56 o
   3   0  20       17.71       14.15      2.71 o
   4   0  20       41.44       39.48      4.06 o
   5   0  20      116.66      123.75      7.52 o
   6   0  20        6.77       20.59      4.46 o
   7   0  20       46.74       50.35      5.95 o
   8   0  20        2.92        5.30      7.11 o
  -8   1  20        3.96       -2.30      4.01 o
  -7   1  20        3.17        4.15      4.36 o
  -6   1  20        1.00        7.98      4.20 o
  -5   1  20       15.49       22.64      4.72 o
  -4   1  20      101.14       93.07      8.94 o
  -3   1  20       13.95        9.49      3.25 o
  -2   1  20       62.28       68.84      3.77 o
  -1   1  20       65.38       71.63      3.88 o
   0   1  20       94.03       99.16      4.45 o
   1   1  20       64.70       59.05      4.15 o
   2   1  20       63.21       61.07      4.39 o
   3   1  20       14.72       11.92      2.66 o
   4   1  20      101.21      103.18      5.42 o
   5   1  20       15.21       11.97      4.02 o
   6   1  20        0.88       -1.18      3.70 o
   7   1  20        3.38        1.19      4.05 o
   8   1  20        3.93        2.31      6.61 o
  -8   2  20       26.39       33.48      6.00 o
  -7   2  20        6.86        5.98      4.61 o
  -6   2  20        1.29       -2.25      6.64 o
  -5   2  20       44.00       43.36      5.44 o
  -4   2  20       50.31       44.85      5.42 o
  -3   2  20      226.57      205.01      8.29 o
  -2   2  20       83.98       72.06      3.97 o
  -1   2  20      100.72       91.21      4.17 o
   0   2  20       72.18       75.30      3.97 o
   1   2  20       98.46       83.22      4.08 o
   2   2  20       84.53       79.08      4.08 o
   3   2  20      226.98      211.94      6.18 o
   4   2  20       49.91       43.38      3.56 o
   5   2  20       42.41       56.99      5.41 o
   6   2  20        1.43        5.54      3.77 o
   7   2  20        6.98        8.81      4.29 o
   8   2  20       26.41       36.40      5.81 o
  -8   3  20        4.39        9.26      5.40 o
  -7   3  20       17.25       20.51      5.96 o
  -6   3  20       58.49       65.97      8.69 o
  -5   3  20       36.29       33.72      5.26 o
  -4   3  20       16.78       13.08      8.19 o
  -3   3  20      325.23      324.79      9.63 o
  -2   3  20       81.30       79.23      5.11 o
  -1   3  20        9.04        7.96      2.43 o
   0   3  20       13.04       11.73      2.50 o
   1   3  20        8.36        9.25      2.57 o
   2   3  20       80.43       80.24      6.13 o
   3   3  20      328.87      324.24      7.75 o
   4   3  20       17.43       12.04      3.26 o
   5   3  20       36.37       44.14      5.14 o
   6   3  20       59.14       66.40      6.06 o
   7   3  20       17.59       14.44      4.67 o
   8   3  20        4.33       10.30      5.14 o
  -7   4  20        8.42       12.59      6.11 o
  -6   4  20        8.54        7.40      4.73 o
  -5   4  20       15.10       20.03      7.03 o
  -4   4  20        8.89       10.63      4.22 o
  -3   4  20       29.19       28.73      5.01 o
  -2   4  20      108.69      116.94      6.16 o
  -1   4  20      129.06      115.20      5.90 o
   0   4  20        0.27       -1.97      2.14 o
   1   4  20      128.23      122.85      4.86 o
   2   4  20      108.65      103.93      4.60 o
   3   4  20       29.35       26.76      3.06 o
   4   4  20        9.00        5.49      3.00 o
   5   4  20       15.20       12.26      7.17 o
   6   4  20        8.48       12.02      4.41 o
   7   4  20        7.99       10.63      4.71 o
  -7   5  20        1.15       -2.62      4.81 o
  -6   5  20       17.68       28.15      5.80 o
  -5   5  20       17.41       26.70      5.46 o
  -4   5  20       19.16       17.43      4.80 o
  -3   5  20       33.50       40.88      5.54 o
  -2   5  20        7.57        6.87      3.98 o
  -1   5  20       13.98       14.53      3.39 o
   0   5  20      133.77      142.87      6.41 o
   1   5  20       14.13       13.76      3.32 o
   2   5  20        8.20        5.47      2.35 o
   3   5  20       34.10       26.93      3.71 o
   4   5  20       19.27       14.94      4.85 o
   5   5  20       17.63       23.57      6.89 o
   6   5  20       17.21       13.91      4.66 o
   7   5  20        1.28        2.56      4.33 o
  -6   6  20       10.98       16.32      6.27 o
  -5   6  20       13.73       10.57      4.83 o
  -4   6  20        1.12       -0.26      4.20 o
  -3   6  20        0.62        2.47      4.13 o
  -2   6  20        8.65       10.29      4.48 o
  -1   6  20       57.49       49.55      4.58 o
   0   6  20        3.79        0.14      3.09 o
   1   6  20       56.50       55.64      4.50 o
   2   6  20        9.08       10.37      7.69 o
   3   6  20        0.73        4.40      3.63 o
   4   6  20        1.09        2.19      3.44 o
   5   6  20       13.66       10.27      5.53 o
   6   6  20       11.20       14.55      6.56 o
  -6   7  20        6.81       21.69      8.41 o
  -5   7  20        1.00        1.58      5.98 o
  -4   7  20        0.94       -0.71      4.57 o
  -3   7  20       12.47       16.16      4.97 o
  -2   7  20       24.76       30.69      5.54 o
  -1   7  20        2.28        2.17      4.08 o
   0   7  20        0.94       -2.96      2.96 o
   1   7  20        2.26       -0.50      3.82 o
   2   7  20       25.49       24.23      4.79 o
   3   7  20       12.47       13.69      4.34 o
   4   7  20        0.82        0.92      3.94 o
   5   7  20        0.90       -1.78      4.85 o
   6   7  20        6.69        4.64      5.50 o
  -4   8  20        3.11        9.18      5.24 o
  -3   8  20        2.40        4.61      4.81 o
  -2   8  20       13.87       11.87      5.13 o
  -1   8  20        2.79       -1.38      6.29 o
   0   8  20        2.61        8.96      6.93 o
   1   8  20        2.76        1.99      6.46 o
   2   8  20       13.73       11.66      4.85 o
   3   8  20        2.43        5.37      4.33 o
   4   8  20        2.99        7.86      4.43 o
   5   8  20        7.00       14.02      6.20 o
  -3   9  20        7.99       15.70      8.04 o
  -2   9  20        8.63       16.50      8.23 o
  -1   9  20        8.17       10.18      8.08 o
   0   9  20        1.37        4.24      7.57 o
   1   9  20        7.79       14.59      8.17 o
   2   9  20        8.59        7.44      8.22 o
   3   9  20        8.24       17.40      5.23 o
   1   0  21       14.78       15.05      2.82 o
   2   0  21       27.50       33.94      3.83 o
   3   0  21       93.25      106.34      4.80 o
   4   0  21       21.67       29.70      5.85 o
   5   0  21        0.84        2.69      3.74 o
   6   0  21        1.46        2.27      4.00 o
   7   0  21        2.97       12.85      4.72 o
   8   0  21       17.25       28.62      5.61 o
  -8   1  21        0.43       -4.46      4.46 o
  -7   1  21       20.73       16.85      5.01 o
  -6   1  21        3.34        3.87      4.05 o
  -5   1  21       10.02        5.34      5.03 o
  -4   1  21       17.84       18.43      3.77 o
  -3   1  21       18.85       12.49      3.45 o
  -2   1  21       27.83       25.98      3.07 o
  -1   1  21       45.04       40.85      3.43 o
   0   1  21       55.48       63.55      3.86 o
   1   1  21       45.78       41.05      3.25 o
   2   1  21       26.58       24.78      3.06 o
   3   1  21       19.76       13.34      4.10 o
   4   1  21       17.95       15.92      3.55 o
   5   1  21       10.18       10.69      4.16 o
   6   1  21        3.55        1.27      4.47 o
   7   1  21       20.62       22.00      5.22 o
   8   1  21        0.39       -0.78      4.17 o
  -8   2  21       18.09       19.71      6.33 o
  -7   2  21       17.05       19.29      5.51 o
  -6   2  21       18.77       19.73      5.03 o
  -5   2  21        2.15        3.78      5.68 o
  -4   2  21      136.44      144.90      8.41 o
  -3   2  21       67.07       74.57      8.08 o
  -2   2  21        1.42       -1.58      4.35 o
  -1   2  21       35.71       36.62      3.30 o
   0   2  21      215.16      212.39      6.17 o
   1   2  21       35.75       39.41      4.06 o
   2   2  21        1.45        2.35      2.50 o
   3   2  21       66.11       72.89      4.13 o
   4   2  21      137.30      141.39      6.41 o
   5   2  21        2.10        3.70      3.76 o
   6   2  21       18.79       18.44      4.65 o
   7   2  21       16.79       15.49      4.83 o
   8   2  21       18.23       20.48      5.26 o
  -7   3  21       10.20        6.80      5.34 o
  -6   3  21        7.16       17.83      5.48 o
  -5   3  21       17.43       12.28      4.71 o
  -4   3  21        1.23       -0.57      3.78 o
  -3   3  21       28.52       24.09      3.94 o
  -2   3  21        4.40        2.15      3.16 o
  -1   3  21      181.02      172.71      6.94 o
   0   3  21       56.05       46.06      3.51 o
   1   3  21      181.91      164.92      5.70 o
   2   3  21        4.02        4.36      2.61 o
   3   3  21       29.53       29.56      3.36 o
   4   3  21        1.21       -3.67      3.67 o
   5   3  21       17.71       12.77      6.94 o
   6   3  21        7.61        7.62      4.26 o
   7   3  21       10.64       13.44      5.50 o
  -7   4  21        8.87        8.81      5.94 o
  -6   4  21       17.04       26.66      5.65 o
  -5   4  21       21.53       22.71      5.34 o
  -4   4  21        1.89        0.37      5.38 o
  -3   4  21        6.95        6.95      4.28 o
  -2   4  21       27.41       27.32      3.91 o
  -1   4  21       12.02       12.53      3.40 o
   0   4  21        2.34        3.53      3.08 o
   1   4  21       11.21       12.62      3.39 o
   2   4  21       27.99       23.60      3.04 o
   3   4  21        6.42       13.17      2.82 o
   4   4  21        1.86        1.56      2.90 o
   5   4  21       22.09       13.93      4.35 o
   6   4  21       17.10       25.07      4.84 o
   7   4  21        9.07        6.18      4.57 o
  -7   5  21        7.22        0.29      7.62 o
  -6   5  21       15.85       27.23      5.88 o
  -5   5  21       18.22       21.13      5.51 o
  -4   5  21        3.93        2.05      3.95 o
  -3   5  21       46.62       55.86      6.26 o
  -2   5  21       17.59       18.64      5.07 o
  -1   5  21       17.98       18.14      3.73 o
   0   5  21        0.43       -1.57      2.73 o
   1   5  21       17.82       21.83      3.59 o
   2   5  21       17.13       17.42      5.83 o
   3   5  21       46.26       51.00      4.42 o
   4   5  21        4.17       -1.02      3.35 o
   5   5  21       18.35       15.64      4.42 o
   6   5  21       15.57       20.11      4.85 o
   7   5  21        7.07        7.28      6.09 o
  -6   6  21        1.50        2.59      5.21 o
  -5   6  21        2.68        6.36      4.79 o
  -4   6  21        9.39        5.27      4.82 o
  -3   6  21       20.82       18.90      5.00 o
  -2   6  21       19.18       14.79      4.91 o
  -1   6  21       13.18       10.61      3.57 o
   0   6  21        4.50        3.56      3.22 o
   1   6  21       12.93        8.63      3.38 o
   2   6  21       18.97       25.52      4.79 o
   3   6  21       21.22       17.05      4.39 o
   4   6  21        8.84        5.62      4.06 o
   5   6  21        2.64        4.51      5.42 o
   6   6  21        1.47        0.34      5.46 o
  -5   7  21        2.32       10.32      5.30 o
  -4   7  21        0.50        0.38     10.09 o
  -3   7  21       15.59       17.35      8.87 o
  -2   7  21        7.03        8.89      4.73 o
  -1   7  21       29.34       26.72      5.28 o
   0   7  21        0.55       -3.04      3.04 o
   1   7  21       28.72       32.58      5.43 o
   2   7  21        7.38       13.20      4.48 o
   3   7  21       15.77        7.60      4.19 o
   4   7  21        0.50       -2.99      3.90 o
   5   7  21        2.45       -1.74      5.37 o
  -4   8  21        1.63       -4.49      4.49 o
  -3   8  21        4.29        1.83      4.99 o
  -2   8  21       12.68       12.69      5.36 o
  -1   8  21       14.83       18.92      8.10 o
   0   8  21        4.16       -1.91      6.71 o
   1   8  21       14.96       11.81      8.09 o
   2   8  21       12.56       12.13      4.90 o
   3   8  21        4.30        0.65      4.52 o
   4   8  21        1.64        1.88      5.06 o
  -2   9  21        0.59       11.18      7.89 o
  -1   9  21        6.94       15.03      8.67 o
   0   9  21        0.06       -4.32      7.04 o
   1   9  21        7.06        1.21      7.30 o
   2   9  21        0.67        5.97      8.09 o
   0   0  22      162.28      151.60      7.84 o
   1   0  22      119.10      104.83      4.76 o
   2   0  22       13.27       19.97      2.97 o
   3   0  22       44.12       44.19      4.27 o
   4   0  22       37.67       31.91      4.20 o
   5   0  22       53.36       48.41      5.65 o
   6   0  22        7.38       10.72      4.49 o
   7   0  22       11.45        3.94      4.57 o
  -7   1  22        0.93        4.09      4.84 o
  -6   1  22       15.53       12.87      4.90 o
  -5   1  22        4.89       10.51      4.55 o
  -4   1  22        6.88       11.32      3.59 o
  -3   1  22       16.00       15.98      3.73 o
  -2   1  22        1.37       -0.95      2.82 o
  -1   1  22       70.45       68.93      4.15 o
   0   1  22       53.11       55.44      3.89 o
   1   1  22       71.57       74.78      4.23 o
   2   1  22        1.25       -0.31      2.35 o
   3   1  22       15.31       15.37      2.82 o
   4   1  22        6.88        9.98      3.35 o
   5   1  22        5.07        7.37      4.18 o
   6   1  22       15.67       10.38      4.57 o
   7   1  22        0.80        6.24      4.56 o
  -7   2  22       25.60       27.97      5.85 o
  -6   2  22        1.75        7.71      5.83 o
  -5   2  22       17.06       13.35      4.77 o
  -4   2  22       18.84       20.83      4.97 o
  -3   2  22       12.40        7.19      3.53 o
  -2   2  22       30.40       28.57      4.08 o
  -1   2  22        4.64        3.27      2.48 o
   0   2  22       69.86       82.16      4.37 o
   1   2  22        4.58        1.34      2.74 o
   2   2  22       30.51       30.71      3.33 o
   3   2  22       13.15       11.28      2.85 o
   4   2  22       18.82       26.37      3.83 o
   5   2  22       17.55       27.29      4.94 o
   6   2  22        1.67        3.66      4.10 o
   7   2  22       25.79       24.14      5.27 o
  -7   3  22       18.22       26.60      6.14 o
  -6   3  22       14.77       11.22      6.25 o
  -5   3  22        8.43        0.86      4.30 o
  -4   3  22       12.80        8.26      4.51 o
  -3   3  22       22.86       16.94      3.77 o
  -2   3  22       84.18       80.88      5.50 o
  -1   3  22       17.05       19.59      3.76 o
   0   3  22        5.51        3.91      2.49 o
   1   3  22       16.34       20.65      3.04 o
   2   3  22       83.74       87.65      4.51 o
   3   3  22       23.59       28.37      4.97 o
   4   3  22       12.68        6.12      3.19 o
   5   3  22        8.27        8.91      4.08 o
   6   3  22       14.81       11.70      6.88 o
   7   3  22       18.48       20.60      5.82 o
  -7   4  22        0.92        3.37      5.27 o
  -6   4  22        8.62        3.02      5.09 o
  -5   4  22        6.12        4.83      4.69 o
  -4   4  22        6.22        8.50      4.37 o
  -3   4  22        1.15       -3.90      3.90 o
  -2   4  22       96.84      107.76      6.16 o
  -1   4  22       23.14       18.09      3.68 o
   0   4  22        4.88        6.84      4.81 o
   1   4  22       23.25       24.01      3.81 o
   2   4  22       96.94       98.33      4.71 o
   3   4  22        1.23       -2.41      2.41 o
   4   4  22        6.19        3.91      3.80 o
   5   4  22        6.12        9.20      4.14 o
   6   4  22        8.56       12.37      4.85 o
   7   4  22        0.85       -4.20      4.20 o
  -6   5  22       12.27       13.94      7.61 o
  -5   5  22       11.69       21.20      5.46 o
  -4   5  22        1.78       -3.77      4.10 o
  -3   5  22        5.81       12.15      4.81 o
  -2   5  22       23.51       24.57      5.20 o
  -1   5  22       33.56       34.99      4.36 o
   0   5  22       31.20       35.22      4.32 o
   1   5  22       32.85       39.46      4.34 o
   2   5  22       22.79       24.44      4.33 o
   3   5  22        6.13       12.85      5.74 o
   4   5  22        1.76        1.85      4.96 o
   5   5  22       11.39        7.25      4.39 o
   6   5  22       11.87       15.76      6.42 o
  -5   6  22       17.51       18.95      5.61 o
  -4   6  22        3.51        3.14      4.94 o
  -3   6  22       25.07       20.02      5.48 o
  -2   6  22        0.40        3.57      4.63 o
  -1   6  22       42.72       34.60      4.57 o
   0   6  22        0.88       -0.15      3.32 o
   1   6  22       42.14       35.97      4.29 o
   2   6  22        0.44       -2.70      4.78 o
   3   6  22       25.54       29.61      4.93 o
   4   6  22        3.51        8.42      4.30 o
   5   6  22       17.00       19.50      6.26 o
  -5   7  22        1.00        1.97      5.25 o
  -4   7  22        2.11       -0.33      4.82 o
  -3   7  22       10.59        4.60      7.57 o
  -2   7  22        9.40        8.08      4.98 o
  -1   7  22        4.43        8.09      4.79 o
   0   7  22        2.80       -3.47      4.13 o
   1   7  22        4.69        4.57      4.37 o
   2   7  22        9.64       11.43      4.61 o
   3   7  22       10.81       17.38      4.94 o
   4   7  22        2.01       -2.00      4.41 o
   5   7  22        1.04        1.30      5.88 o
  -3   8  22        0.40       -4.06      4.06 o
  -2   8  22        0.44       -6.76      6.76 o
  -1   8  22        2.44        4.69      7.52 o
   0   8  22        2.35       14.87      8.10 o
   1   8  22        2.39        1.70      4.55 o
   2   8  22        0.49       -4.48      4.48 o
   3   8  22        0.39        0.33      8.83 o
   0   9  22        1.93        3.56      7.17 o
   1   0  23       14.02       17.59      3.07 o
   2   0  23        2.44        3.73      2.64 o
   3   0  23        0.02       -2.98      2.98 o
   4   0  23        4.01        0.36      3.13 o
   5   0  23        0.99        5.17      4.25 o
   6   0  23       20.07       20.94      5.33 o
   7   0  23        0.00        5.48      4.74 o
  -7   1  23       16.52       21.75      5.94 o
  -6   1  23       34.99       41.70      6.70 o
  -5   1  23       13.21        8.76      7.54 o
  -4   1  23        3.60        2.31      3.51 o
  -3   1  23       16.64       19.16      3.94 o
  -2   1  23       29.41       29.88      4.15 o
  -1   1  23       43.42       44.16      3.63 o
   0   1  23        6.91        9.85      2.89 o
   1   1  23       44.18       43.94      3.72 o
   2   1  23       28.92       28.90      3.38 o
   3   1  23       16.67       22.15      3.73 o
   4   1  23        3.56        3.45      3.31 o
   5   1  23       12.76        6.93      4.26 o
   6   1  23       34.31       44.61     13.75 o
   7   1  23       16.81       23.04      5.53 o
  -7   2  23        8.55       13.35      5.60 o
  -6   2  23        2.10        4.57      8.08 o
  -5   2  23       23.32       38.26      6.04 o
  -4   2  23       14.25       16.00      7.15 o
  -3   2  23        8.26        2.07      3.23 o
  -2   2  23       12.57        9.07      3.51 o
  -1   2  23        5.89       -0.30      3.01 o
   0   2  23       54.77       58.60      4.07 o
   1   2  23        5.92        6.85      2.70 o
   2   2  23       12.64        8.48      2.84 o
   3   2  23        8.30        5.82      3.83 o
   4   2  23       14.74       16.78      3.62 o
   5   2  23       23.36       20.83      4.89 o
   6   2  23        2.14        2.85      4.28 o
   7   2  23        8.49       20.50      8.95 o
  -7   3  23        2.21        2.90      5.10 o
  -6   3  23        6.28        2.97      4.91 o
  -5   3  23        2.13        6.36      4.84 o
  -4   3  23        0.66        1.07      5.44 o
  -3   3  23        1.91        4.92      3.46 o
  -2   3  23        6.28        6.24      3.59 o
  -1   3  23       63.55       56.50      6.07 o
   0   3  23        9.67        9.95      3.44 o
   1   3  23       64.85       66.72      4.20 o
   2   3  23        6.08        8.17      2.88 o
   3   3  23        2.10       -2.53      2.53 o
   4   3  23        0.66        4.87      9.03 o
   5   3  23        2.05       -3.38      3.74 o
   6   3  23        6.41       10.14      4.84 o
   7   3  23        2.32        0.03      7.93 o
  -6   4  23        4.98        7.45      5.36 o
  -5   4  23       21.76       25.98      5.78 o
  -4   4  23        6.15        0.72      4.39 o
  -3   4  23        1.13        0.65      4.13 o
  -2   4  23       75.30       79.63      5.60 o
  -1   4  23       26.00       30.86      4.25 o
   0   4  23        0.02        1.00      3.40 o
   1   4  23       27.00       23.96      4.11 o
   2   4  23       75.32       81.32      5.30 o
   3   4  23        1.00        2.85      2.70 o
   4   4  23        6.06       -0.36      3.88 o
   5   4  23       21.85       28.70      5.13 o
   6   4  23        5.02        7.04      4.63 o
  -6   5  23        5.77        2.01      5.40 o
  -5   5  23        7.37        7.19      5.06 o
  -4   5  23        9.50        2.46      4.87 o
  -3   5  23       32.31       33.41      5.71 o
  -2   5  23        8.22        8.15      3.78 o
  -1   5  23       12.82        6.48      3.59 o
   0   5  23       34.92       26.96      4.20 o
   1   5  23       12.92        7.33      3.48 o
   2   5  23        7.92        9.48      3.46 o
   3   5  23       32.13       32.83      5.26 o
   4   5  23        9.38        8.90      5.46 o
   5   5  23        7.35        8.28      6.09 o
   6   5  23        5.74        7.57      6.37 o
  -5   6  23        0.65        5.42      5.26 o
  -4   6  23       32.06       43.87      6.88 o
  -3   6  23        3.04       -5.09      5.44 o
  -2   6  23        1.44        1.05      4.41 o
  -1   6  23        8.91        9.31      4.01 o
   0   6  23       14.56       11.61      3.97 o
   1   6  23        8.89        2.61      4.26 o
   2   6  23        1.38       -3.13      8.87 o
   3   6  23        3.06        3.08      4.12 o
   4   6  23       31.63       30.82      7.43 o
   5   6  23        0.66        2.24      6.15 o
  -4   7  23        1.57        3.27      5.19 o
  -3   7  23        3.81        5.01      7.63 o
  -2   7  23       10.46       12.23      5.30 o
  -1   7  23       25.53       23.79      8.25 o
   0   7  23        0.77       -4.04      4.25 o
   1   7  23       25.16       28.30      5.68 o
   2   7  23       10.98       12.18      4.92 o
   3   7  23        3.78       -4.33      4.33 o
   4   7  23        1.60        6.37      5.88 o
  -2   8  23        0.45       12.33      8.35 o
  -1   8  23        8.58       16.50      8.58 o
   0   8  23       11.61       12.56      8.60 o
   1   8  23        8.79       22.91      7.65 o
   2   8  23        0.44        4.54      4.55 o
   0   0  24       75.05       90.97      9.60 o
   1   0  24        8.87        9.83      2.84 o
   2   0  24        9.57       10.54      3.57 o
   3   0  24        1.05       -0.52      3.12 o
   4   0  24        2.64       -0.56      3.20 o
   5   0  24        6.15        7.46      6.30 o
   6   0  24       21.53       32.04      5.91 o
   7   0  24        0.73       -7.13      7.13 o
  -7   1  24        6.91        8.38      5.23 o
  -6   1  24       19.22       19.71      5.66 o
  -5   1  24        1.03        5.06      4.75 o
  -4   1  24        3.04        0.63      3.47 o
  -3   1  24        1.24        0.74      3.47 o
  -2   1  24       27.03       20.66      3.94 o
  -1   1  24        5.20        0.70      3.28 o
   0   1  24        2.41        9.10      4.29 o
   1   1  24        5.55        6.16      2.80 o
   2   1  24       26.69       22.84      3.27 o
   3   1  24        1.40        2.16      3.13 o
   4   1  24        3.08        0.90      4.56 o
   5   1  24        0.93       -2.24      4.02 o
   6   1  24       19.44       31.95      9.05 o
   7   1  24        6.93       13.61      5.52 o
  -6   2  24        2.24       -1.72      5.03 o
  -5   2  24        7.74        8.46      4.89 o
  -4   2  24        2.01        7.02      4.34 o
  -3   2  24        4.19        0.09      4.80 o
  -2   2  24       12.42        9.40      3.61 o
  -1   2  24       14.01       19.15      3.85 o
   0   2  24       27.57       26.13      4.47 o
   1   2  24       13.87       13.32      3.04 o
   2   2  24       12.44        9.84      2.97 o
   3   2  24        4.05       -1.09      3.14 o
   4   2  24        1.97       -0.80      3.17 o
   5   2  24        8.14       12.58      4.72 o
   6   2  24        2.25       -3.81      4.52 o
  -6   3  24        8.97       14.65      5.51 o
  -5   3  24        6.69        5.46      4.85 o
  -4   3  24        0.04       -2.54      4.09 o
  -3   3  24       16.31       16.33      4.12 o
  -2   3  24       14.37       16.89      4.00 o
  -1   3  24       44.43       48.36      4.70 o
   0   3  24        1.23       -1.52      3.22 o
   1   3  24       44.97       48.67      4.80 o
   2   3  24       13.71       15.08      3.11 o
   3   3  24       16.07       19.91      3.71 o
   4   3  24        0.04       -5.64      5.64 o
   5   3  24        6.52        0.85      4.27 o
   6   3  24        8.92       13.77      5.15 o
  -6   4  24        2.63        6.16      7.80 o
  -5   4  24        3.23       -0.95      4.70 o
  -4   4  24       12.36       20.36      9.51 o
  -3   4  24        2.25        3.48      6.10 o
  -2   4  24        0.13        2.88      3.61 o
  -1   4  24       24.60       30.81      5.27 o
   0   4  24       41.83       49.11      4.93 o
   1   4  24       24.66       33.74      4.40 o
   2   4  24        0.12        3.12      3.27 o
   3   4  24        2.26        1.42      5.91 o
   4   4  24       11.92       14.37      4.63 o
   5   4  24        3.17        3.68      4.31 o
   6   4  24        2.65        8.84      4.97 o
  -5   5  24        0.31        4.51      5.08 o
  -4   5  24        6.07       -4.02      4.70 o
  -3   5  24        0.24       -4.25      4.25 o
  -2   5  24        6.39        6.66      4.04 o
  -1   5  24       13.15       11.94      4.08 o
   0   5  24        6.49        6.26      3.66 o
   1   5  24       12.75       13.40      3.93 o
   2   5  24        6.72        7.03      4.29 o
   3   5  24        0.30        0.99      4.18 o
   4   5  24        6.11        1.11      5.57 o
   5   5  24        0.28        4.58      6.02 o
  -4   6  24        6.88       10.47      5.29 o
  -3   6  24       17.72        8.93      9.05 o
  -2   6  24        0.08        1.94      5.06 o
  -1   6  24       10.33       13.31      4.31 o
   0   6  24        0.33        1.08      3.57 o
   1   6  24       10.30       10.90      4.98 o
   2   6  24        0.08       -4.01      4.20 o
   3   6  24       17.82       23.54      5.28 o
   4   6  24        6.84        6.23      6.23 o
  -3   7  24        2.33       -2.45      5.22 o
  -2   7  24        3.25        7.77      7.91 o
  -1   7  24        3.71       17.79      7.76 o
   0   7  24       18.06       16.26      5.75 o
   1   7  24        3.92       10.70      5.21 o
   2   7  24        3.27        4.78      7.45 o
   3   7  24        2.46        4.12      4.78 o
  -1   8  24        1.60        1.30      8.23 o
   0   8  24       22.57       32.63     10.17 o
   1   8  24        1.62        7.94      5.17 o
   1   0  25        2.48        2.83      3.25 o
   2   0  25        5.73        4.84      3.56 o
   3   0  25        3.39        1.38      3.48 o
   4   0  25       15.70       13.97      5.21 o
   5   0  25       14.02       27.00      9.49 o
   6   0  25       28.89       33.87      6.07 o
  -6   1  25       19.68       18.00      5.83 o
  -5   1  25       27.63       37.57      6.07 o
  -4   1  25        6.19        3.62      3.77 o
  -3   1  25        5.72        5.32      4.50 o
  -2   1  25       29.61       34.60      4.50 o
  -1   1  25        7.37        6.54      3.70 o
   0   1  25       19.42       16.69      3.20 o
   1   1  25        7.35       11.29      3.05 o
   2   1  25       29.06       39.74      4.56 o
   3   1  25        5.79        6.53      3.50 o
   4   1  25        6.19        4.52      3.58 o
   5   1  25       27.18       23.70      5.52 o
   6   1  25       19.60       20.01      6.04 o
  -6   2  25        1.48       -4.83      4.83 o
  -5   2  25        0.67        5.17      4.93 o
  -4   2  25        3.94       12.89      4.79 o
  -3   2  25       10.15        5.76      3.79 o
  -2   2  25        4.86        9.12      3.62 o
  -1   2  25       10.04       17.23      4.02 o
   0   2  25       14.69        8.45      3.90 o
   1   2  25       10.04       13.47      3.22 o
   2   2  25        4.83        8.16      3.01 o
   3   2  25       10.12       12.57      4.36 o
   4   2  25        3.86        1.31      3.39 o
   5   2  25        0.63        0.04      5.46 o
   6   2  25        1.50        4.63      4.65 o
  -6   3  25        5.37       12.76      5.76 o
  -5   3  25        1.65        0.03      4.59 o
  -4   3  25        0.16       -4.22      4.22 o
  -3   3  25        0.01       -1.58      3.43 o
  -2   3  25        0.68       -3.31      3.31 o
  -1   3  25       21.16       18.07      4.10 o
   0   3  25        0.02        0.81      3.33 o
   1   3  25       21.23       20.58      4.17 o
   2   3  25        0.73        4.59      3.46 o
   3   3  25        0.02        3.63      4.16 o
   4   3  25        0.16        5.52      4.30 o
   5   3  25        1.74       -4.02      4.34 o
   6   3  25        5.32        6.90      8.41 o
  -5   4  25        4.44       -1.44     11.74 o
  -4   4  25        4.28       -3.13      5.09 o
  -3   4  25        0.60        7.90      5.08 o
  -2   4  25       19.99       16.69      4.40 o
  -1   4  25       33.00       38.26      6.77 o
   0   4  25        0.18       -0.29      3.46 o
   1   4  25       32.43       31.44      4.61 o
   2   4  25       20.10       30.82      5.82 o
   3   4  25        0.58       -5.09      5.09 o
   4   4  25        4.24       -3.11      5.40 o
   5   4  25        4.33       18.35      6.68 o
  -5   5  25        4.01        6.08      5.55 o
  -4   5  25        4.07       11.51      5.39 o
  -3   5  25        4.28        0.86      4.80 o
  -2   5  25        1.47        8.10      4.10 o
  -1   5  25        6.34       -2.24      3.76 o
   0   5  25        0.00        1.44      3.70 o
   1   5  25        6.19       11.52      3.84 o
   2   5  25        1.41       -2.41      4.09 o
   3   5  25        4.30        4.88      5.64 o
   4   5  25        4.06       10.95      6.42 o
   5   5  25        3.95        5.83      6.40 o
  -4   6  25       10.09        9.87      5.97 o
  -3   6  25        5.18        7.46      5.21 o
  -2   6  25        0.60       -4.57      4.57 o
  -1   6  25        0.81        0.16      4.00 o
   0   6  25       32.61       35.32      5.13 o
   1   6  25        0.83        1.71      4.58 o
   2   6  25        0.63        0.32      4.61 o
   3   6  25        5.22        4.54      6.13 o
   4   6  25        9.84        6.15      6.57 o
  -2   7  25        9.02       13.83      5.89 o
  -1   7  25        5.15        7.18      8.64 o
   0   7  25       26.40       45.55     20.89 o
   1   7  25        5.19       10.30      5.43 o
   2   7  25        9.13       14.66      5.26 o
   0   0  26        0.82       -1.48      3.97 o
   1   0  26        0.61        3.69      3.43 o
   2   0  26        2.79        1.97      3.63 o
   3   0  26       15.33        9.73      3.89 o
   4   0  26        0.21       -3.46      3.46 o
   5   0  26        2.31        0.39      7.34 o
   6   0  26        3.90        5.24      5.30 o
  -6   1  26        8.57       14.91      6.20 o
  -5   1  26        9.25       13.21      6.92 o
  -4   1  26        8.07        3.59      3.94 o
  -3   1  26        1.27       -0.26      3.50 o
  -2   1  26       17.98       14.80      4.05 o
  -1   1  26        6.31        8.13      3.55 o
   0   1  26        0.04       -3.02      4.19 o
   1   1  26        6.13        3.48      2.98 o
   2   1  26       17.73       23.65      4.20 o
   3   1  26        1.15        0.63      3.87 o
   4   1  26        8.20       11.89      4.14 o
   5   1  26        9.40        0.16      4.59 o
   6   1  26        8.32        6.38      5.05 o
  -5   2  26        9.35        4.67     12.47 o
  -4   2  26        4.21        1.42      4.79 o
  -3   2  26       10.87       12.34      4.84 o
  -2   2  26        1.90        1.99      3.60 o
  -1   2  26       26.89       33.12      4.53 o
   0   2  26        1.53       -1.20      3.61 o
   1   2  26       26.59       25.26      4.32 o
   2   2  26        1.97        1.50      3.37 o
   3   2  26       10.54        4.14      3.67 o
   4   2  26        4.17        3.85      8.95 o
   5   2  26        8.97       10.22      4.90 o
  -5   3  26        2.17        1.19      4.95 o
  -4   3  26        0.63       -1.58      4.60 o
  -3   3  26       13.04       14.10      4.50 o
  -2   3  26       36.91       36.07      7.07 o
  -1   3  26        0.11       -5.87      5.91 o
   0   3  26        0.17       -3.13      3.13 o
   1   3  26        0.13        0.94      3.51 o
   2   3  26       36.59       33.30      5.65 o
   3   3  26       12.93       13.64      8.09 o
   4   3  26        0.63       -2.91      4.20 o
   5   3  26        2.08        7.62      4.93 o
  -5   4  26        5.02       11.69      5.55 o
  -4   4  26        4.96        5.37      5.15 o
  -3   4  26        3.76       -1.29      4.66 o
  -2   4  26       10.97        9.25      4.18 o
  -1   4  26        0.22       -0.10      3.57 o
   0   4  26        1.06        1.16      5.17 o
   1   4  26        0.20        1.98      3.71 o
   2   4  26       10.87       14.16      4.71 o
   3   4  26        3.76        9.59      5.94 o
   4   4  26        4.84        7.13      6.52 o
   5   4  26        5.02        2.37      6.14 o
  -4   5  26       12.80        7.91      7.63 o
  -3   5  26        2.27        1.60      5.17 o
  -2   5  26        7.84       10.24      4.39 o
  -1   5  26        6.75        4.18      4.24 o
   0   5  26       18.31        5.92      4.09 o
   1   5  26        6.93        5.56      4.50 o
   2   5  26        8.20       19.30      5.13 o
   3   5  26        2.32       -0.23      5.55 o
   4   5  26       12.73       20.91      7.22 o
  -3   6  26        0.09       -0.48      5.27 o
  -2   6  26        0.98       -0.92      5.10 o
  -1   6  26        3.90        0.86      4.23 o
   0   6  26       31.13       36.99      6.60 o
   1   6  26        3.94       -0.80      4.57 o
   2   6  26        1.03        2.32     11.06 o
   3   6  26        0.07       -0.07      6.37 o
   0   7  26        5.91        6.73      9.60 o
   1   7  26       16.15       28.00      8.54 o
   1   0  27       21.18       24.31      4.33 o
   2   0  27        9.67       10.61      4.11 o
   3   0  27        1.20       -2.51      4.69 o
   4   0  27        4.99       10.09      4.05 o
   5   0  27       11.23       24.49      6.07 o
  -5   1  27        8.60        8.93      6.32 o
  -4   1  27        0.66       -2.89      3.63 o
  -3   1  27        0.36       -2.83      3.64 o
  -2   1  27       11.23        4.95      3.93 o
  -1   1  27        0.36       -2.34      3.34 o
   0   1  27        1.47        4.13      3.66 o
   1   1  27        0.34        1.49      4.22 o
   2   1  27       11.31       14.88      4.15 o
   3   1  27        0.36       -1.28      3.66 o
   4   1  27        0.65       -2.96      3.81 o
   5   1  27        8.41       12.32      9.15 o
  -5   2  27        1.52       -4.73      4.73 o
  -4   2  27        6.18       10.11      5.47 o
  -3   2  27        1.19        2.33      3.92 o
  -2   2  27        0.13       -0.20      3.72 o
  -1   2  27        7.84        7.65      3.86 o
   0   2  27        1.27       -0.17      3.48 o
   1   2  27        7.68       12.42      5.04 o
   2   2  27        0.12       -1.40      4.42 o
   3   2  27        1.15        5.60      3.83 o
   4   2  27        5.92        2.30      4.81 o
   5   2  27        1.48       -1.57      4.58 o
  -4   3  27        2.64       -0.98      5.16 o
  -3   3  27        1.68       -3.60      3.60 o
  -2   3  27        4.39        9.11      4.23 o
  -1   3  27        0.05       -3.48      3.48 o
   0   3  27        5.03        8.77      3.95 o
   1   3  27        0.07        0.24      3.47 o
   2   3  27        4.44        1.53      4.51 o
   3   3  27        1.62       11.93      6.91 o
   4   3  27        2.62       -3.89      5.79 o
  -4   4  27        1.86        2.39      6.40 o
  -3   4  27        5.57       -2.34      4.77 o
  -2   4  27        1.11       -3.22      3.90 o
  -1   4  27        3.82        3.78      4.13 o
   0   4  27        1.33        4.30      3.97 o
   1   4  27        3.63        6.39      3.92 o
   2   4  27        1.18       -3.72      5.75 o
   3   4  27        5.44        7.60      6.54 o
   4   4  27        1.83        0.30      5.81 o
  -3   5  27        2.27        5.99      5.63 o
  -2   5  27       15.29        9.57      4.35 o
  -1   5  27        2.60        4.53      4.28 o
   0   5  27       36.51       37.60      5.34 o
   1   5  27        2.68       -4.11      6.13 o
   2   5  27       15.14       13.12      7.02 o
   3   5  27        2.16       -1.96      5.96 o
  -1   6  27       16.40       15.64      7.01 o
   0   6  27        0.18       -0.65      5.76 o
   1   6  27       16.41       16.50      5.86 o
   2   6  27        3.70       10.94      7.17 o
   0   0  28        2.90        1.29      6.55 o
   1   0  28        1.97       -2.16      4.58 o
   2   0  28        0.13       -0.85      3.77 o
   3   0  28        0.16       -2.38      3.67 o
   4   0  28        1.69       -2.18      4.12 o
  -4   1  28        1.37       -2.33      4.09 o
  -3   1  28        1.73       -1.96      3.91 o
  -2   1  28       16.48       26.68      4.87 o
  -1   1  28        2.63       -1.20      3.73 o
   0   1  28        2.15        0.15      4.43 o
   1   1  28        2.73        6.23      4.67 o
   2   1  28       16.17       27.93      5.75 o
   3   1  28        1.65        0.78      3.65 o
   4   1  28        1.42       -3.29      7.91 o
  -4   2  28        2.34       -6.04      8.00 o
  -3   2  28       16.95       22.57      4.89 o
  -2   2  28        4.62        9.61      4.39 o
  -1   2  28        9.73       10.36      4.14 o
   0   2  28        0.03        1.16      3.52 o
   1   2  28        9.66        3.26     10.12 o
   2   2  28        4.71        3.32      4.76 o
   3   2  28       16.77       19.69      5.34 o
   4   2  28        2.32        7.91      7.11 o
  -4   3  28        1.24       -0.26      5.09 o
  -3   3  28        1.34       -4.03      4.03 o
  -2   3  28       11.89        8.23      4.41 o
  -1   3  28        0.05        1.74      3.79 o
   0   3  28        0.35        0.58      4.31 o
   1   3  28        0.06        8.34      5.13 o
   2   3  28       11.80       -0.35      4.64 o
   3   3  28        1.41        4.81      6.78 o
   4   3  28        1.20       -2.28      5.90 o
  -3   4  28        0.89        1.70      5.35 o
  -2   4  28        0.51       -3.58      5.55 o
  -1   4  28        0.15        2.10      4.04 o
   0   4  28        0.08       -1.69      3.81 o
   1   4  28        0.17       -3.66      3.66 o
   2   4  28        0.51       -0.91      6.15 o
   3   4  28        0.84        0.75      6.98 o
  -2   5  28        0.29       -3.16      3.91 o
  -1   5  28        4.52        1.47      4.17 o
   0   5  28       16.73        9.02      5.07 o
   1   5  28        4.61        9.59      5.62 o
   2   5  28        0.34        9.47      7.06 o
   1   0  29        3.04       -0.98      4.38 o
   2   0  29        6.02        4.95      5.06 o
   3   0  29        2.82        3.08      4.29 o
   4   0  29        1.76        3.26      4.39 o
  -4   1  29        3.32       -1.60      5.08 o
  -3   1  29        0.01       -1.56      4.14 o
  -2   1  29        8.07        9.49      4.47 o
  -1   1  29        1.48        4.93      5.49 o
   0   1  29        3.15        8.65      5.05 o
   1   1  29        1.53        3.87      5.06 o
   2   1  29        8.19       19.19      5.65 o
   3   1  29        0.01        3.30      5.16 o
   4   1  29        3.29        5.41      7.14 o
  -3   2  29        1.22       -4.05      4.16 o
  -2   2  29        2.90        6.00      4.22 o
  -1   2  29        0.38       -1.00      3.89 o
   0   2  29        0.48       -4.54      4.54 o
   1   2  29        0.38       -3.37      4.61 o
   2   2  29        2.88        2.71      5.10 o
   3   2  29        1.22        5.45      7.52 o
  -3   3  29        3.36        5.91      4.57 o
  -2   3  29        5.41       -3.82      4.00 o
  -1   3  29        0.21       -2.98      3.97 o
   0   3  29        0.83        2.98      4.16 o
   1   3  29        0.23       -4.62      4.62 o
   2   3  29        5.41        7.07      5.17 o
   3   3  29        3.26        1.01      6.59 o
  -2   4  29        0.81       -0.63      4.37 o
  -1   4  29        3.15        2.54      4.33 o
   0   4  29        4.86        7.14      4.41 o
   1   4  29        3.16       -4.61      4.61 o
   2   4  29        0.75       -5.67      5.67 o
   0   0  30        0.46       -2.93      6.91 o
   1   0  30        0.00       -4.46      5.05 o
   2   0  30        0.65        4.44      5.35 o
   3   0  30        1.37       -2.95      6.76 o
  -2   1  30        9.72       13.78      6.81 o
  -1   1  30        0.07        0.60      4.99 o
   0   1  30        0.00       -3.01      4.80 o
   1   1  30        0.07       -0.73      5.10 o
   2   1  30        9.67        7.41      5.33 o
  -2   2  30        1.12       -0.48      4.40 o
  -1   2  30        2.22        8.91      5.68 o
   0   2  30        0.41        1.68      5.22 o
   1   2  30        2.16        9.75     11.80 o
   2   2  30        1.20        6.73      8.09 o
  -1   3  30        2.85        0.41      4.17 o
   0   3  30        0.48       -2.12      5.05 o
   1   3  30        2.79        0.43      5.33 o
   1   0  31        0.03        3.29      5.45 o
   0   1  31        0.62        2.11      5.43 o
 
